# Supplementary material for: Extracellular vesicles from dental pulp mesenchymal stem cells modulate macrophage phenotype during acute and chronic cardiac inflammation in athymic nude rats with myocardial infarction
Source: Inflamm Regen. 2024 May 28;44:25. doi: 10.1186/s41232-024-00340-7 (PMC11134765; doi:10.1186/s41232-024-00340-7)
Supplement: Supplementary file 1 — Additional file 1: Table S1. Excel file showing the lipidomic analysis to identify the lipid groups in the three biopsies of MSC-EVs. [file 41232_2024_340_MOESM1_ESM.xlsx]

## Sheet: Results
Table S1. Amount of individual lipid species in EVs-MSC: Analysis of 3 Biopsies				Table S1.
m/z	RT (seg.)	RT(min)	Adduct	Ion Mode	Score	Lipids	Normalized Relative Abundance (abudance/particles/ml)
mz	RT	RT	Adduct	mode	Score	LipidMSid	Biopsy 1 rep.1	Biopsy 1 rep.2	Biopsy 1 rep.3	Biopsy 2 rep.1	Biopsy 2 rep.2	Biopsy 2 rep.3	Biopsy 3 rep.1	Biopsy 3 rep.2	Biopsy 3 rep.3
640.602	1077	17.95	M+NH4	pos	0.887	CE(16:1)	0.0281182	0.0126008	0.0269224	0.0330896	0.0173953	0.0319259	0.029728	0.0149837	0.0435245
1263.17	1077.06	17.9509	2M+NH4	pos	0.887	CE(16:1)	0.443074	0.203229	0.445176	0.517651	0.277902	0.475743	0.480861	0.253396	0.705142
1268.13	1077	17.95	2M+Na	pos	0.887	CE(16:1)	0.0763098	0.0434948	0.0760979	0.0493902	0.0519531	0.0752369	0.066957	0.0436072	0.134129
668.634	1102.61	18.3769	M+NH4	pos	0.972	CE(18:1)	0.156855	0.0575825	0.091514	0.16504	0.10412	0.127813	0.151391	0.079959	0.180181
1319.23	1102.54	18.3756	2M+NH4	pos	0.972	CE(18:1)	2.1221	0.840866	1.31903	2.11562	1.49093	1.94786	2.21836	1.21262	2.63886
1324.19	1102.56	18.3759	2M+Na	pos	0.972	CE(18:1)	0.146643	0.0900459	0.120619	0.0842391	0.11374	0.146738	0.137235	0.094718	0.237643
666.618	1079.73	17.9955	M+NH4	pos	0.923	CE(18:2)	0.109684	0.05445	0.128229	0.138172	0.0758649	0.139574	0.126261	0.0689059	0.228729
671.572	1079.86	17.9976	M+Na	pos	0.816	CE(18:2)	0.0157842	0.0107198	0.0177055	0.015527	0.011682	0.0201849	0.0182365	0.0114356	0.0355725
1315.2	1079.93	17.9988	2M+NH4	pos	0.923	CE(18:2)	0.263237	0.11767	0.344187	0.399026	0.175462	0.391456	0.306701	0.16335	0.627025
1320.16	1080.09	18.0015	2M+Na	pos	0.923	CE(18:2)	0.0400317	0.021115	0.0496129	0.0373277	0.0291583	0.0561187	0.0414737	0.0250398	0.0967027
690.618	1066.46	17.7743	M+NH4	pos	0.993	CE(20:4)	0.206081	0.115096	0.262496	0.268848	0.143979	0.333294	0.249324	0.135222	0.822341
695.573	1066.41	17.7735	M+Na	pos	0.993	CE(20:4)	0.0244286	0.0134831	0.0347223	0.0236215	0.0189162	0.0401072	0.0262865	0.0156956	0.0986856
1363.2	1066.34	17.7723	2M+NH4	pos	0.993	CE(20:4)	0.181693	0.0820746	0.422961	0.347886	0.120031	0.627379	0.254022	0.119952	1.60352
1368.16	1066.45	17.7741	2M+Na	pos	0.993	CE(20:4)	0.0353209	0.0200252	0.0622158	0.0435163	0.0250202	0.0815976	0.0425399	0.0228398	0.192795
714.618	1054.21	17.5702	M+NH4	pos	0.97	CE(22:6)	0.227087	0.133978	0.232917	0.264833	0.168858	0.381885	0.214742	0.117707	1.02226
1411.2	1054.08	17.5681	2M+NH4	pos	0.97	CE(22:6)	0.0108025	0.0049585	0.0237951	0.0205602	0.00790247	0.0628508	0.0118425	0.00500785	0.208701
506.493	528.574	8.80956	M+H-H2O	pos	0.997	Cer(d16:1/17:0)	0.00715448	0.00721942	0.0160152	0.00577455	0.00637489	0.0121884	0.0097251	0.00421122	0.0206564
524.504	528.909	8.81514	M+H	pos	0.997	Cer(d16:1/17:0)	0.00545782	0.00557842	0.0138624	0.00433854	0.0055409	0.00866764	0.00727811	0.00366155	0.0158503
546.486	528.893	8.81488	M+Na	pos	0.997	Cer(d16:1/17:0)	0.00591297	0.00604155	0.0103301	0.0052655	0.00653443	0.0117287	0.00929921	0.00427483	0.0190382
594.582	940.886	15.6814	M+H	pos	0.997	Cer(d18:0/20:1)	0.151451	0.118715	0.680687	0.356044	0.153036	0	0.262365	0.157199	0
616.565	940.951	15.6825	M+Na	pos	0.997	Cer(d18:0/20:1)	0.0193441	0.017781	0.0917613	0.052224	0.0213979	0	0.0387317	0.023992	0
606.618	941.395	15.6899	M+H-H2O	pos	0.851	Cer(d18:0/22:0)	0.00464923	0.0043898	0.00106142	0.0036775	0.00420552	0.00768712	0.00406033	0.00313564	0.0182838
634.649	973.116	16.2186	M+H-H2O	pos	0.834	Cer(d18:0/24:0)	0.0123691	0.0102729	0.00400749	0.00888199	0.00986105	0.017958	0.0116887	0.00789393	0.0387904
632.633	941.272	15.6879	M+H-H2O	pos	0.959	Cer(d18:0/24:1)	0.00630784	0.00605471	0.00116662	0.00540774	0.0058875	0.0113604	0.00603142	0.00398965	0.0262623
520.509	578.944	9.64906	M+H-H2O	pos	0.99	Cer(d18:1/16:0)	0.0682756	0.0626548	0.0242029	0.0472386	0.0540692	0.0524439	0.0811078	0.0378991	0.0803217
538.519	578.796	9.64661	M+H	pos	0.99	Cer(d18:1/16:0)	0.0626392	0.0596847	0.0219187	0.0450892	0.0516303	0.0496841	0.0802625	0.0364787	0.0788132
560.502	578.115	9.63525	M+Na	pos	0.989	Cer(d18:1/16:0)	0.0647818	0.0614323	0.0190306	0.0445542	0.0564393	0.0495234	0.0876134	0.0402466	0.0777823
632.634	970.115	16.1686	M+H-H2O	pos	0.953	Cer(d18:1/24:0)	0.0053377	0.00218582	0.0017988	0.00428445	0.00236969	0.00232209	0.00595988	0.00192429	0.00755176
650.645	970.173	16.1696	M+H	pos	0.967	Cer(d18:1/24:0)	0.0140047	0.0060098	0.00570376	0.0122408	0.00751496	0.00709098	0.0145869	0.00643933	0.0215815
672.626	970.199	16.17	M+Na	pos	0.967	Cer(d18:1/24:0)	0.00669352	0.00298079	0.00207134	0.00569353	0.00320425	0.0024991	0.00683553	0.00306357	0.00836913
630.618	937.292	15.6215	M+H-H2O	pos	0.995	Cer(d18:1/24:1)	0.0174532	0.0152624	0.00577817	0.0114901	0.0122125	0.0169889	0.0171523	0.00964198	0.0267954
648.629	937.292	15.6215	M+H	pos	0.995	Cer(d18:1/24:1)	0.0462981	0.0400069	0.0185268	0.0307452	0.030666	0.0487921	0.0445188	0.0263868	0.06992
670.61	937.479	15.6246	M+Na	pos	0.995	Cer(d18:1/24:1)	0.0184985	0.0165385	0.00575142	0.0118147	0.0124299	0.0202774	0.0173584	0.0106121	0.029383
612.557	852.808	14.2135	M+NH4|M+NH4	pos	0,239|0,253	DG(16:0/18:1)|DG(18:1/16:0)	0.00540191	0.0039818	0.0028939	0.00437116	0.00441969	0.0102555	0.0175103	0.00388923	0.0199542
617.512	854.029	14.2338	M+Na|M+Na	pos	0,239|0,253	DG(16:0/18:1)|DG(18:1/16:0)	0.0086446	0.00662335	0.0052727	0.00674494	0.0074109	0.0187693	0.0323826	0.00648182	0.0341362
642.603	963.992	16.0665	M+NH4	pos	0.932	DG(18:0/18:0)	-0.00220725	0.0114021	0.0394131	0.0797012	0.0241952	0.00512011	0.000596711	-0.00413741	0.0501042
647.558	963.938	16.0656	M+Na	pos	0.932	DG(18:0/18:0)	-0.00970265	0.0152414	0.0467822	0.121153	0.0353323	0.00139293	-0.00502791	-0.00838422	0.0527518
605.55	934.8	15.58	M+H-H2O	pos	0.965	DG(18:0/18:1)	0.00332557	0.00237919	0.001451	0.00298047	0.00374735	0.0102915	0.00754545	0.00319721	0.0177745
645.543	934.923	15.5821	M+Na	pos	0.965	DG(18:0/18:1)	0.0138449	0.0126524	0.00605953	0.0102017	0.0122196	0.0345868	0.0265581	0.0129851	0.0635186
640.588	934.687	15.5781	M+NH4	pos	0.965	DG(18:0/18:1)	0.0216934	0.0181075	0.0121218	0.0175311	0.0216892	0.0472311	0.0442684	0.016754	0.0932086
664.587	926.514	15.4419	M+NH4	pos	0.957	DG(18:0/20:3)	0.00231546	0.00172794	0.000335007	0.00267739	0.00351405	0.0114034	0.00389787	0.00244207	0.0224581
664.587	916.025	15.2671	M+NH4	pos	0.917	DG(18:0/20:3)	0.00765084	0.00735084	0.00339165	0.00963004	0.0128481	0.0226503	0.0118369	0.00714439	0.0396676
662.572	863.823	14.3971	M+NH4	pos	0.299	DG(18:0/20:4)	0.0191587	0.0203468	0.013716	0.0283044	0.0459269	0.0349528	0.0480756	0.0287673	0.0393018
667.528	863.442	14.3907	M+Na	pos	0.299	DG(18:0/20:4)	0.00874949	0.00970658	0.00578061	0.0136757	0.0217201	0.0164235	0.0238159	0.013236	0.0168404
688.587	873.094	14.5516	M+NH4	pos	0.192	DG(18:0/22:5)	0.000976844	0.00142843	0.000432149	0.00171011	0.0027575	0.0102618	0.00394997	0.00174038	0.0133208
693.543	873.899	14.565	M+Na	pos	0.192	DG(18:0/22:5)	4.72118e-05	0.000124579	0	0.000269487	0.000364239	0.00293865	0.000600351	0.000233331	0.00397762
603.534	1097.75	18.2958	M+H-H2O	pos	0.951	DG(18:1/18:1)	0.0239049	0.00527243	0.0209682	0.0243491	0.0235295	0.0192118	0.019212	0.0120563	0.0428925
255.233	346.479	5.77465	M-H	neg	0.93	FA(16:0)	1.50673	1.14124	1.33504	1.25255	1.37279	1.70463	0.909922	0.554208	1.68636
283.264	412.366	6.87277	M-H	neg	0.973	FA(18:0)	0.844984	0.355374	0.645787	0.366584	0.229284	0.813462	1.10557	0.490826	-2.41754
281.249	359.578	5.99297	M-H	neg	0.946	FA(18:1)	0.33622	0.435335	0.364307	0.369	0.234009	0.342858	0.350717	0.252796	0.628118
311.296	502.71	8.37849	M-H	neg	0.935	FA(20:0)	-0.014859	-0.00394301	0.0127808	-0.0105503	-0.0126567	0.0249401	-0.0271943	0.0112178	-0.0251009
303.233	315.759	5.26265	M-H	neg	0.973	FA(20:4)	0.0330539	0.0670679	0.0219411	0.0414236	0.0292626	0.0147818	0.0550797	0.03498	0.0478681
496.34	113.419	1.89032	M+H	pos	0.991	LPC(16:0)	1.16733	1.76171	0.868584	1.74418	3.63322	1.90608	1.15735	1.38898	0.65622
554.346	274.214	4.57023	M+CH3COO	neg	0.964	LPC(16:0)	0.311178	0.448603	0.213568	0.345194	0.821864	0.472325	0.302049	0.327155	0.158519
524.371	190.069	3.16781	M+H	pos	0.986	LPC(18:0)	2.05506	2.4928	1.65884	2.95538	4.66645	3.04837	1.70025	1.85739	1.25981
582.379	329.981	5.49968	M+CH3COO	neg	0.933	LPC(18:0)	0.64531	0.723825	0.489832	0.643344	1.19506	0.877667	0.483714	0.510362	0.357881
522.355	126.881	2.11468	M+H	pos	0.994	LPC(18:1)	0.296731	0.518661	0.217478	0.517826	1.01654	0.347135	0.284915	0.39241	0.152633
381.297	312.677	5.21128	M+Na	pos	0	MG(18:0)	0.0099405	0.0240242	0.11749	0.0155775	0.0188912	0.0656544	0.0179455	0.0149561	0.212561
339.289	413.858	6.89763	M+H-H2O	pos	0	MG(18:1)	0	0	0	0	0	0	2.80142e-05	5.25411e-06	0
402.358	171.382	2.85636	M+NH4	pos	0	MG(20:1)	0.0102421	0.0231686	0.0411637	0.0252533	0.00356241	0.0449337	0.0160447	0.0284855	0.0722993
400.342	108.602	1.81003	M+NH4	pos	0	MG(20:2)	0.0184178	0.023174	0.00920244	0.0239268	0.0427	0.027606	0.0155034	0.0183956	0.00342102
430.389	265.598	4.42663	M+NH4	pos	0	MG(22:1)	0.00679095	0.0185378	0.0333369	0.0187741	0.00282509	0.0269069	0.0102155	0.0140805	0.0444677
428.374	181.553	3.02588	M+NH4	pos	0	MG(22:2)	0.0201028	0.0228892	0.00971056	0.0257426	0.0401435	0.025331	0.0168347	0.0186377	0.00522654
426.358	121.992	2.03321	M+NH4	pos	0	MG(22:3)	0.00682134	0.0108107	0.00636499	0.00928846	0.017698	0.00706305	0.00398077	0.00633421	0.000109723
429.298	106.323	1.77204	M+Na	pos	0	MG(22:4)	0.00105115	0.0020641	0.00525509	0.00858035	0.000341519	0.00624184	0.00087088	0.000429462	0.0206265
756.554	465.768	7.7628	M+H|M+H	pos	0,849|0,912	PC(14:0/20:3)|PC(16:0/18:3)	0.0981703	0.107457	0.0176681	0.107552	0.146142	0.135256	0.158777	0.120657	0.317419
778.536	463.026	7.7171	M+Na|M+Na	pos	0,849|0,912	PC(14:0/20:3)|PC(16:0/18:3)	0	0.000342922	0	0.00069463	0.000868306	0.000131134	0.000817306	0.000589247	0
706.539	468.027	7.80045	M+H|M+H|M+H	pos	0,907|0,9|0,974	PC(14:0_16:0)|PC(16:0/14:0)|PC(30:0)	1.62326	1.74226	0.45895	2.01339	2.75522	3.25523	2.52741	1.94292	5.99587
692.523	434.294	7.23823	M+H	pos	0.872	PC(15:0/14:0)	0.033894	0.0332704	0.0198418	0.0397787	0.0603301	0.0387106	0.0511433	0.0375967	0.0863738
720.554	507.79	8.46316	M+H	pos	0.897	PC(15:0_16:0)	0.482384	0.458401	0.264429	0.495394	0.620125	0.647226	0.621934	0.436931	1.38922
728.521	468.49	7.80817	M+Na|M+Na	pos	0,9|0,974	PC(16:0/14:0)|PC(30:0)	0.0423742	0.0529896	0.00885979	0.0743505	0.0954209	0.117977	0.0789879	0.0609991	0.198487
756.551	554.12	9.23533	M+Na	pos	0.979	PC(16:0/16:0)	0.198463	0.193272	0.0785209	0.260455	0.259623	0.47359	0.273466	0.191162	0.933706
734.57	554.093	9.23488	M+H	pos	0.979	PC(16:0/16:0)	4.62871	4.25455	2.31552	5.00747	5.33448	9.95173	5.38372	3.96639	19.5533
792.576	898.324	14.9721	M+CH3COO	neg	0.965	PC(16:0/16:0)	0.311329	0.0711632	0.135849	0.322017	0.284922	0.330059	0.39094	0.252438	0.700332
744.555	913.367	15.2228	M-CH3	neg	0.993	PC(16:0/18:1)	0.194201	0.188957	0.116991	0.138081	0.195592	0.344586	0.174747	0.136693	0.677924
818.592	913.19	15.2198	M+CH3COO	neg	0.993	PC(16:0/18:1)	2.20571	2.16606	1.305	1.46088	2.2768	3.49984	2.05186	1.58157	6.88846
842.592	850.446	14.1741	M+CH3COO	neg	0.452	PC(16:0/20:3)	0.013052	0.121041	0.0387535	0.00252736	0.0457717	0.187421	0.00318401	0.0470308	0.178067
806.569	469.213	7.82022	M+H|M+H	pos	0,893|0,984	PC(16:0/22:6)|PC(22:6/16:0)	2.39224	2.79905	1.45039	3.24574	4.27823	7.33323	3.16523	2.48437	13.1846
748.586	587.964	9.79939	M+H	pos	0.886	PC(16:0_17:0)	0.195135	0.185573	0.0761837	0.194735	0.217042	0.4129	0.203341	0.156349	0.857531
760.585	568.001	9.46668	M+H|M+H	pos	0,981|0,992	PC(16:0_18:1)|PC(18:1/16:0)	26.3203	25.65	11.5527	27.741	33.0638	60.0393	26.6189	20.132	119.312
782.566	566.581	9.44301	M+Na|M+Na	pos	0,965|0,992	PC(16:0_18:1)|PC(18:1/16:0)	1.46353	1.37706	0.50727	1.40304	1.77036	2.74392	1.53972	1.1037	5.5463
782.569	488.022	8.13371	M+H|M+H|M+H	pos	0,958|0,972|0,963	PC(16:0_20:4)|PC(16:0/20:4)|PC(16:1/20:3)	1.63196	1.76199	1.03614	2.04638	2.61809	3.0259	2.55164	1.86289	5.18827
804.551	487.906	8.13177	M+Na|M+Na|M+Na	pos	0,958|0,972|0,963	PC(16:0_20:4)|PC(16:0/20:4)|PC(16:1/20:3)	0.0548821	0.0611185	0.03109	0.0802487	0.0974785	0.121606	0.0923258	0.0680233	0.186609
732.554	479.713	7.99522	M+H	pos	0.96	PC(16:1/16:0)	1.48531	1.54005	0.483147	1.64397	2.21635	2.50905	2.23137	1.57445	4.81661
754.536	479.697	7.99494	M+Na	pos	0.96	PC(16:1/16:0)	0.0503783	0.0546485	0.0137295	0.0674387	0.0846214	0.095025	0.0832059	0.0595132	0.169114
758.569	490.784	8.17974	M+H	pos	0.927	PC(16:1/18:1)	0.707599	0.736377	0.346357	0.842167	1.07616	1.33825	0.990127	0.706212	2.64756
748.586	607.401	10.1233	M+H	pos	0.89	PC(17:0/16:0)	0.194119	0.161916	0.100213	0.185905	0.184362	0.300426	0.211785	0.147464	0.60205
798.599	570.345	9.50575	M+H|M+H	pos	0,665|0,692	PC(17:0/20:3)|PC(37:3)	0.13791	0.145142	0.077769	0.175542	0.173435	0.339857	0.159445	0.119011	0.691974
822.601	536.381	8.93968	M+H|M+H	pos	0,853|0,847	PC(17:0_22:5)|PC(39:5)	0.121618	0.12157	0.0902407	0.128625	0.156057	0.333956	0.13126	0.0963972	0.662452
790.632	815.446	13.5908	M+H	pos	0.862	PC(18:0/18:0)	0.11646	0.05717	0.0594719	0.136454	0.0727868	0.038077	0.152524	0.0907685	0.0883003
812.616	664.337	11.0723	M+H	pos	0.866	PC(18:0/20:3)	0.557986	0.545249	0.37531	0.583132	0.621276	1.35773	0.499563	0.379175	2.81561
812.616	625.925	10.4321	M+H|M+H	pos	0,881|0,877	PC(18:0/20:3)|PC(22:3/16:0)	2.42251	2.41382	1.65446	2.6934	2.71467	6.89213	2.51511	1.87539	13.0225
838.632	664.544	11.0757	M+H	pos	0.856	PC(18:0/22:4)	0.249678	0.243643	0.40833	0.261089	0.268314	0.835667	0.326451	0.243372	1.4417
788.616	686.549	11.4425	M+H	pos	0.982	PC(18:0_18:1)	13.9407	12.9815	7.17154	14.0332	14.6992	38.3111	11.6469	8.50451	76.9462
810.598	686.131	11.4355	M+Na	pos	0.982	PC(18:0_18:1)	0.658624	0.64407	0.275204	0.790759	0.716866	2.08775	0.535987	0.370546	4.35928
810.6	580.023	9.66705	M+H	pos	0.879	PC(18:0_20:4)	3.69068	3.90672	2.667	4.35245	4.71478	10.6226	4.55463	3.45128	18.8997
832.582	579.626	9.66044	M+Na	pos	0.922	PC(18:0_20:4)	0.142662	0.166863	0.0910595	0.210507	0.22475	0.569196	0.210673	0.160911	0.974845
844.607	919.717	15.3286	M+CH3COO	neg	0.937	PC(18:1/18:1)	0.453301	0.417078	0.211121	0.30832	0.453438	0.801358	0.448551	0.317433	1.62635
810.601	532.686	8.8781	M+H	pos	0.877	PC(18:1_20:3)	0.3067	0.320305	0.240079	0.334597	0.417298	0.729167	0.373815	0.279418	1.41561
830.566	493.977	8.23295	M+Na	pos	0.885	PC(18:1_20:4)	0.219293	0.22355	0.13432	0.253633	0.316142	0.533462	0.254408	0.204145	0.957845
808.585	494.527	8.24211	M+H	pos	0.885	PC(18:1_20:4)	3.85499	3.99645	3.37989	4.82578	5.76811	9.39709	4.88074	3.56258	17.4507
838.632	641.994	10.6999	M+H|M+H	pos	0,842|0,84	PC(18:1_22:3)|PC(22:3/18:1)	0.0524874	0.051377	0.0409569	0.0543112	0.0583808	0.121619	0.0441831	0.0359532	0.247992
836.615	561.041	9.35068	M+H	pos	0.828	PC(18:1_22:4)	0.0157591	0.0285058	0.0397309	0.0277305	0.0138124	0.112134	0.0382398	0.0258137	0.238939
758.569	498.398	8.30663	M+H	pos	0.974	PC(18:2/16:0)	2.15748	2.20467	1.1629	2.50027	3.20304	3.05835	3.14395	2.31585	5.91524
780.551	498.46	8.30766	M+Na	pos	0.974	PC(18:2/16:0)	0.123129	0.124587	0.0467171	0.120749	0.171824	0.148002	0.14658	0.129213	0.256439
856.583	554.148	9.23579	M+Na	pos	0.933	PC(18:3/22:3)	0.111104	0.128188	0.0662668	0.168673	0.169957	0.482065	0.130765	0.0952038	0.921683
836.616	625.503	10.4251	M+H	pos	0.742	PC(22:5/18:0)	0.108945	0.108931	0.0963159	0.127516	0.115309	0.30167	0.125021	0.0951823	0.520916
828.551	469.192	7.81987	M+Na	pos	0.984	PC(22:6/16:0)	0.0670461	0.0876666	0.03725	0.133947	0.168256	0.320461	0.103103	0.0858173	0.536445
860.617	559.893	9.33155	M+H	pos	0.803	PC(22:6/20:1)	0.0268571	0.030806	0.0247098	0.0326221	0.0344829	0.117097	0.0281405	0.0206704	0.213076
764.546	716.461	11.941	M+CH3COO	neg	0.988	PC(30:0)	0.109693	0.0992749	0.0210436	0.0992354	0.153458	0.184097	0.162685	0.118814	0.29681
742.534	507.875	8.46458	M+Na	pos	0.983	PC(31:0)	0.0163942	0.0163983	0.00728434	0.0188364	0.0226094	0.0222602	0.0212594	0.0165153	0.0476981
720.554	494.937	8.24895	M+H	pos	0.881	PC(31:0)	0.0956413	0.0952442	0.0193059	0.101435	0.135586	0.142327	0.135742	0.0977464	0.28915
790.561	741.914	12.3652	M+CH3COO	neg	0.987	PC(32:1)	0.0214465	0.128542	0.0112136	0.00425982	0.0533667	0.151671	0.00359777	0.0567443	0.157478
790.561	748.735	12.4789	M+CH3COO	neg	0.993	PC(32:1)	0.162487	0.189354	0.0394032	0.142794	0.212243	0.277178	0.233693	0.146453	0.488523
730.537	458.818	7.64697	M+H	pos	0.928	PC(32:2)	0.0681705	0.0675496	0.00710098	0.0690919	0.104807	0.2105	0.115127	0.0856455	0.522266
752.519	459.244	7.65407	M+Na	pos	0.928	PC(32:2)	0.0004766	0.000294917	0	7.27829e-06	0.000400883	0.00154157	0.000544069	0.000144801	0.00475754
746.57	520.746	8.67911	M+H	pos	0.939	PC(33:1)	1.07452	1.07041	0.392842	1.16652	1.47521	1.86319	1.27042	0.96115	3.58136
768.549	520.02	8.667	M+Na	pos	0.939	PC(33:1)	0.0274066	0.0292506	0.00486374	0.0393838	0.0449217	0.0576073	0.0380067	0.0304789	0.113822
744.553	454.856	7.58094	M+H	pos	0.835	PC(33:2)	0.0245312	0.0280771	0.00347191	0.0279857	0.0414448	0.0326533	0.0394842	0.0293856	0.0691909
816.577	779.754	12.9959	M+CH3COO	neg	0.92	PC(34:2)	0.0513981	0.0877273	0.00646265	0.0430444	0.0599065	0.106816	0.058825	0.0484731	0.188399
816.577	797.673	13.2945	M+CH3COO	neg	0.913	PC(34:2)	0.0369186	0.02953	0.0205806	0.0478686	0.0686713	0.0649682	0.0581642	0.0530776	0.13597
774.601	624.107	10.4018	M+H	pos	0.942	PC(35:1)	1.06068	1.00608	0.515569	1.09246	1.15357	2.58737	0.961613	0.718106	4.99551
796.582	624.392	10.4065	M+Na	pos	0.942	PC(35:1)	0.0329752	0.033601	0.0137552	0.0419153	0.038972	0.0931999	0.0324656	0.0242516	0.17997
772.585	532.333	8.87221	M+H	pos	0.971	PC(35:2)	0.255435	0.253348	0.10482	0.254681	0.325831	0.460894	0.30453	0.2285	0.942814
794.566	532.504	8.87506	M+Na	pos	0.971	PC(35:2)	0.00377503	0.00406439	0.000867821	0.00364282	0.00545608	0.00568627	0.00425466	0.00335392	0.0141421
790.533	722.84	12.0473	M+Na	pos	0.159	PC(35:4)	0.00292693	0.00267925	0.000592272	0.00228968	0.00328191	0.00453296	0.00382024	0.00265813	0.00774405
790.632	816.499	13.6083	M+H	pos	0.679	PC(36:0)	0.109256	0.0534399	0.0579434	0.126701	0.0701943	0.0379908	0.145693	0.0877664	0.0886472
786.601	580.343	9.67239	M+H	pos	0.982	PC(36:2)	3.68171	3.75766	1.92729	3.93892	4.53869	9.75721	4.09743	2.99334	19.392
808.583	579.228	9.65381	M+Na	pos	0.982	PC(36:2)	0.141099	0.145358	0.0588755	0.177663	0.205658	0.478762	0.17825	0.124446	0.922307
840.576	785.191	13.0865	M+CH3COO	neg	0.984	PC(36:4)	0.176502	0.11025	0.0742081	0.152045	0.254544	0.247187	0.214285	0.174166	0.51917
800.616	631.386	10.5231	M+H	pos	0.865	PC(37:2)	0.154152	0.140684	0.0763608	0.14809	0.158084	0.339576	0.173488	0.104689	0.702214
798.6	605.575	10.0929	M+H	pos	0.804	PC(37:3)	0.0448263	0.0441581	0.0228753	0.0478658	0.0520973	0.103933	0.0436563	0.0329191	0.212706
798.6	604.303	10.0717	M+H	pos	0.819	PC(37:3)	0.0449215	0.0443566	0.0228871	0.0481226	0.0523194	0.104033	0.0437984	0.0330676	0.213023
792.554	580.084	9.66807	M+H	pos	0.933	PC(37:6)	0.0508558	0.0593224	0.0190723	0.0369833	0.0499994	0.0930988	0.0547634	0.0345038	0.146968
792.554	435.973	7.26622	M+H	pos	0.834	PC(37:6)	0.0304797	0.0324467	0.0161636	0.0381308	0.0535165	0.0591851	0.0401104	0.0318566	0.112888
868.608	922.358	15.3726	M+CH3COO	neg	0.967	PC(38:4)	0.311788	0.296267	0.225162	0.218958	0.321956	0.634832	0.334578	0.258765	1.22267
808.585	517.201	8.62001	M+H	pos	0.937	PC(38:5)	0.368057	0.398772	0.161821	0.425146	0.515293	0.576245	0.434079	0.329951	1.05932
866.592	798.601	13.31	M+CH3COO	neg	0.976	PC(38:5)	0.0249515	0.22481	0.103137	0.000468269	0.0899806	0.471813	0	0.0911773	0.491719
864.576	755.03	12.5838	M+CH3COO	neg	0.995	PC(38:6)	0.0697462	0.00661696	0.00589299	0.129894	0.0614482	0.0189445	0.149621	0.0178598	0.115406
804.554	416.13	6.93551	M+H	pos	0.849	PC(38:7)	0.00695994	0.00899368	0.00561209	0.0099988	0.012825	0.0136046	0.00995564	0.00776909	0.0256218
802.536	441.906	7.3651	M+H	pos	0.934	PC(38:8)	0.00146195	0.00188971	1.8597e-05	0.00239673	0.00284142	0.00193324	0.00232209	0.00168769	0.00224904
828.648	763.014	12.7169	M+H	pos	0.681	PC(39:2)	0.0034145	0.00380746	0.00106831	0.00426697	0.00419573	0.0107202	0.00346313	0.00277832	0.0209396
846.601	514.874	8.58124	M+Na	pos	0.716	PC(39:4)	0.00760913	0.0103388	0.00708437	0.0100988	0.0127887	0.0311203	0.00884105	0.00739069	0.052738
820.584	495.538	8.25897	M+H	pos	0.957	PC(39:6)	0.0441678	0.0498127	0.0228367	0.058157	0.0682482	0.109722	0.0600677	0.0398756	0.218819
842.664	840.34	14.0057	M+H	pos	0.75	PC(40:2)	0.00738272	0.00685698	0.00342516	0.00532614	0.00694711	0.0166798	0.00728293	0.0043145	0.0334747
836.616	585.213	9.75356	M+H|M+H	pos	0,989|0,871	PC(40:5)|PC(18:0/22:5)	2.35124	2.48338	2.01333	2.87812	2.95912	9.13482	2.3455	1.73028	17.3315
858.599	585.324	9.75539	M+Na|M+Na	pos	0,989|0,867	PC(40:5)|PC(18:0/22:5)	0.0825138	0.0908333	0.0631585	0.122419	0.118276	0.444751	0.0887214	0.065516	0.818436
856.583	555.028	9.25047	M+Na	pos	0.99	PC(40:6)	0.103425	0.119567	0.064323	0.155883	0.154798	0.454673	0.122715	0.0873968	0.863423
834.6	553.991	9.23318	M+H	pos	0.933	PC(40:6)	2.70211	2.88482	1.97445	3.38342	3.584	10.1039	2.78401	2.06138	19.366
832.585	478.131	7.96886	M+H|M+H	pos	0,985|0,682	PC(40:7)|PC(18:1/22:6)	0.238454	0.253296	0.190715	0.292833	0.334325	0.577222	0.309571	0.217471	1.03723
854.568	477.906	7.96511	M+Na|M+Na	pos	0,985|0,682	PC(40:7)|PC(18:1/22:6)	0.00501694	0.00592676	0.00359911	0.00831234	0.00778828	0.0154792	0.00875484	0.005923	0.0299529
866.664	754.701	12.5783	M+H	pos	0.646	PC(42:4)	0.00127325	0.00113091	0.00044135	0.00111641	0.00139939	0.0039738	0.00279353	0.0016602	0.0108583
866.664	756.185	12.6031	M+H	pos	0.741	PC(42:4)	0.00136146	0.00141944	0.000461155	0.00133547	0.00146638	0.00574263	0.00332681	0.00187379	0.0185545
862.632	591.278	9.85463	M+H	pos	0.791	PC(42:6)	0.0233076	0.023329	0.0250701	0.0282527	0.0288293	0.0941071	0.0249458	0.0186799	0.171144
898.726	959.152	15.9859	M+H	pos	0.734	PC(44:2)	0.00385394	0.00407593	0.0016577	0.00443338	0.00426376	0.0144433	0.00618468	0.00395182	0.0324841
692.559	514.924	8.58207	M+H|M+H	pos	0,874|0,864	PCo(16:0/14:0)|PCo(30:0)	0.105899	0.102222	0.0598744	0.108721	0.135135	0.217735	0.140519	0.111079	0.429297
720.59	617.42	10.2903	M+H	pos	0.897	PCo(16:0/16:0)	0.278693	0.227278	0.244114	0.277986	0.272854	0.67558	0.399911	0.286314	1.27797
768.59	536.706	8.94511	M+H|M+H	pos	0,851|0,849	PCo(16:0/20:4)|PCp(36:3)	0.0602145	0.0604033	0.0448899	0.0613847	0.0764153	0.168635	0.129234	0.097422	0.323384
796.621	612.166	10.2028	M+H|M+H	pos	0,678|0,677	PCo(16:0/22:4)|PCp(38:3)	0.0117747	0.0120904	0.0170967	0.0135898	0.0165713	0.0436787	0.0343466	0.0247556	0.0808378
766.574	521.242	8.68736	M+H|M+H	pos	0,761|0,761	PCo(16:1_20:4)|PCp(16:0_20:4)	0.160221	0.176169	0.11104	0.177383	0.214802	0.380278	0.216621	0.16412	0.701163
792.59	527.833	8.79722	M+H|M+H	pos	0,822|0,822	PCo(16:1_22:5)|PCp(16:0_22:5)	0.205824	0.197535	0.161683	0.212984	0.251256	0.565649	0.237733	0.176655	1.14286
748.622	752.935	12.5489	M+H|M+H	pos	0,88|0,853	PCo(18:0/16:0)|PCo(34:0)	0.0587302	0.0394098	0.0443621	0.0595396	0.0477561	0.10392	0.0963568	0.0615896	0.192196
774.637	774.176	12.9029	M+H|M+H	pos	0,846|0,844	PCo(18:0/18:1)|PCp(36:0)	0.0426843	0.0392336	0.0278788	0.0344457	0.0386952	0.100701	0.0406742	0.0292403	0.207414
822.637	652.516	10.8753	M+H|M+H	pos	0,845|0,844	PCo(18:0/22:5)|PCp(40:4)	0.0469203	0.0457559	0.0441233	0.0470691	0.0510539	0.159324	0.0569707	0.0413755	0.312841
746.606	628.08	10.468	M+H|M+H	pos	0,992|0,992	PCo(18:1/16:0)|PCp(16:0_18:0)	0.984829	0.914977	0.606424	0.958039	1.05664	2.61953	1.18619	0.867369	5.04022
768.588	627.099	10.4517	M+Na|M+Na	pos	0,992|0,992	PCo(18:1/16:0)|PCp(16:0_18:0)	0.0287902	0.0277842	0.011954	0.0336631	0.0350523	0.0951222	0.039349	0.0269415	0.176978
818.605	594.346	9.90577	M+Na|M+Na	pos	0,805|0,805	PCo(18:1/20:3)|PCp(18:0_20:3)	0.07259	0.0697523	0.0638556	0.0802873	0.0846696	0.253169	0.0736071	0.0537247	0.538445
818.606	521.841	8.69735	M+H|M+H	pos	0,859|0,859	PCo(18:1/22:6)|PCp(18:0_22:6)	0.0106499	0.0125125	0.0063077	0.013625	0.0150703	0.0343762	0.0197466	0.0143641	0.0717356
794.606	624.957	10.416	M+H|M+H	pos	0,951|0,951	PCo(20:5/18:0)|PCp(18:0_20:4)	0.0383827	0.0407476	0.0262596	0.0407139	0.0411802	0.111232	0.0463021	0.0342556	0.206659
850.668	798.255	13.3043	M+H|M+H	pos	0,807|0,803	PCo(20:0/22:5)|PCp(42:4)	0.0562513	0.0533238	0.0565547	0.0629648	0.0581196	0.260155	0.0478928	0.0322937	0.532671
690.543	503.328	8.3888	M+H|M+H	pos	0,701|0,701	PCo(30:1)|PCp(30:0)	0.0377203	0.03652	0.0192483	0.0412894	0.047712	0.0645171	0.047925	0.0349619	0.137362
732.59	574.128	9.5688	M+H|M+H	pos	0,87|0,872	PCo(33:1)|PCp(16:0_17:0)	0.0498933	0.0607802	0.0262676	0.0527306	0.0812917	0.138333	0.0721028	0.0552904	0.263825
804.612	933.584	15.5597	M+CH3COO|M+CH3COO	neg	0,947|0,947	PCo(34:1)|PCp(34:0)	0.0584772	0.047215	0.0169328	0.0496468	0.0492542	0.146943	0.0638675	0.0506693	0.235886
740.557	455.161	7.58602	M+H|M+H	pos	0,853|0,853	PCo(34:4)|PCp(34:3)	0.010114	0.00953281	0.00510579	0.0119013	0.0151791	0.0190121	0.0113069	0.00998532	0.0251538
774.637	769.131	12.8188	M+H|M+H	pos	0,715|0,715	PCo(36:1)|PCp(36:0)	0.00893698	0.00669034	0.00606717	0.00615334	0.00707771	0.0150197	0.00879007	0.0054126	0.0421111
762.543	555.498	9.2583	M+H|M+H	pos	0,819|0,835	PCo(36:7)|PCp(16:1_20:5)	0.00288695	0.00499302	5.45716e-06	0.00350418	0.00635629	0.00917814	0.0086017	0.00500351	0.0142829
760.529	567.602	9.46004	M+H|M+H	pos	0,993|0,993	PCo(36:8)|PCp(36:7)	0.0768018	0.109687	0.00619052	0.0948891	0.128521	0.267822	0.0665654	0.0712349	0.548208
802.668	916.63	15.2772	M+H|M+H	pos	0,729|0,729	PCo(38:1)|PCp(38:0)	0.0197938	0.017022	0.0147714	0.0165587	0.0164575	0.0517903	0.0145723	0.0108199	0.112442
794.605	544.628	9.07714	M+H|M+H	pos	0,893|0,893	PCo(38:5)|PCp(38:4)	0.101228	0.111733	0.0889723	0.121821	0.151561	0.313308	0.184767	0.136817	0.618486
816.588	545.457	9.09095	M+Na|M+Na	pos	0,893|0,893	PCo(38:5)|PCp(38:4)	0.00175291	0.00254316	0.00028946	0.00284157	0.00334611	0.00673709	0.00359935	0.00290658	0.0126837
786.541	581.95	9.69917	M+H|M+H	pos	0,983|0,958	PCo(38:9)|PCp(18:3_20:5)	0	0	0	0.000687811	7.2819e-05	0	0.000415022	0	0.00263494
824.653	790.276	13.1713	M+H|M+H	pos	0,961|0,961	PCo(40:4)|PCp(40:3)	0.0103158	0.0102837	0.0112086	0.0105161	0.00923749	0.0298846	0.0111204	0.00840791	0.0589279
824.653	790.366	13.1728	M+H|M+H	pos	0,696|0,696	PCo(40:4)|PCp(40:3)	0.0108044	0.0108725	0.0113944	0.0113557	0.0104209	0.0348094	0.0113081	0.00863955	0.0710817
824.653	745.567	12.4261	M+H|M+H	pos	0,663|0,663	PCo(40:4)|PCp(40:3)	0.00388225	0.00379762	0.00609975	0.00483109	0.00439601	0.0189411	0.00970494	0.00706744	0.0331554
818.606	535.048	8.91747	M+H|M+H	pos	0,64|0,643	PCo(40:7)|PCp(18:0_22:6)	0.0308469	0.030714	0.0252731	0.033937	0.0392298	0.086659	0.0355978	0.0260268	0.172448
850.668	799.352	13.3225	M+H|M+H	pos	0,805|0,805	PCo(42:5)|PCp(42:4)	0.0570081	0.0558532	0.0569404	0.0660146	0.0609831	0.272163	0.0487992	0.0338841	0.545048
848.654	747.902	12.465	M+H|M+H	pos	0,728|0,728	PCo(42:6)|PCp(42:5)	0.0382456	0.0380122	0.0359678	0.0436155	0.0417646	0.141187	0.0316352	0.0227231	0.289516
848.654	767.724	12.7954	M+H|M+H	pos	0,585|0,585	PCo(42:6)|PCp(42:5)	0.00839821	0.00731975	0.0102721	0.00953656	0.00806007	0.0384414	0.00829656	0.00617064	0.0707308
848.654	749.11	12.4852	M+H|M+H	pos	0,729|0,729	PCo(42:6)|PCp(42:5)	0.0376441	0.0346301	0.0356407	0.0376628	0.0400293	0.131304	0.0302055	0.0212008	0.26799
770.606	578.785	9.64641	M+H|M+H	pos	0,954|0,954	PCp(18:1/18:1)|PCo(18:1_18:2)	0.0162793	0.0172539	0.00984357	0.0182201	0.0209666	0.0503136	0.0235112	0.018832	0.0989855
798.541	568.449	9.47415	M+Na	pos	0.393	PCp(37:6)	0.26232	0.262971	0.0712811	0.281093	0.344086	0.576636	0.274343	0.209215	1.1398
776.557	562.55	9.37583	M+H	pos	0,984	PCp(37:6)	0.0212373	0.0260447	0.00836778	0.0253166	0.0385502	0.0379137	0.0560184	0.0365769	0.0476413
798.542	564.761	9.41269	M+Na	pos	0,984	PCp(37:6)	0.0735787	0.083837	0.0190483	0.0994342	0.112251	0.211933	0.0866978	0.0646251	0.406802
796.621	646.645	10.7774	M+H|M+H|M+H	pos	0,915|0,915|0,863	PCp(38:3)|PCo(38:4)|PCo(18:0/20:4)	0.0443708	0.0447109	0.0419649	0.0421689	0.0493414	0.124384	0.0715266	0.0518	0.240302
826.572	686.791	11.4465	M+Na	pos	0.176	PCp(39:6)	0.0935321	0.0987417	0.0271926	0.129532	0.113825	0.388176	0.0737331	0.0541618	0.784491
744.556	956.397	15.9399	M-H	neg	0.921	PE(18:0/18:1)	0.135514	0.130796	0.0726859	0.0892745	0.153369	0.247297	0.187946	0.136089	0.327933
742.54	928.459	15.4743	M-H	neg	0.954	PE(18:1/18:1)	0.139696	0.124722	0.0441682	0.0687866	0.139793	0.183512	0.14107	0.0741484	0.320828
764.524	857.937	14.2989	M-H	neg	0.458	PE(18:1/20:4)	0.00321793	0	0	0.00357465	0.00345437	0.000176247	0.0138579	0.0010072	0.000427391
764.524	857.095	14.2849	M-H	neg	0.468	PE(18:1/20:4)	0.00420337	0.000885343	0	0.00474317	0.00570962	0.00290155	0.0153762	0.00372501	0.00453708
742.538	530.924	8.84873	M+H	pos	0.455	PE(18:1_18:2)	0.0148783	0.0136598	0.00874983	0.0106878	0.0163275	0.0191157	0.0175225	0.0103408	0.0338016
770.57	697.178	11.6196	M+H	pos	0.615	PE(20:3/18:0)	0.00745671	0.00729341	0.00210125	0.00537505	0.00771076	0.0137742	0.00598739	0.00387446	0.0380872
764.523	465.606	7.76009	M+H	pos	0.408	PE(20:5/18:1)	0.00480065	0.00494984	0.00191133	0.00497966	0.0079505	0.00807637	0.00469031	0.0032929	0.0117725
718.539	595.047	9.91746	M+H	pos	0.992	PE(34:1)	0.1523	0.139783	0.095448	0.111063	0.163034	0.229504	0.142924	0.0986935	0.432475
740.52	595.209	9.92016	M+Na	pos	0.989	PE(34:1)	0.00414424	0.00363981	0.00220604	0.00267626	0.00406869	0.00724118	0.00315462	0.00229894	0.0108647
716.524	925.53	15.4255	M-H	neg	0.998	PE(34:1)	0.0993474	0.0770707	0.0527101	0.0547862	0.0843491	0.127918	0.0788413	0.0504537	0.199854
716.523	510.165	8.50275	M+H	pos	0.985	PE(34:2)	0.00906313	0.0086966	0.0163612	0.00705206	0.00967601	0.0157579	0.0143848	0.00729311	0.0854402
732.554	655.379	10.923	M+H	pos	0.981	PE(35:1)	0.0224295	0.0211293	0.00655935	0.0165987	0.0208318	0.0283421	0.0240975	0.0161698	0.0520569
730.54	559.951	9.33251	M+H	pos	0.987	PE(35:2)	0.00573263	0.00595384	0.00131574	0.00477439	0.00669171	0.00848859	0.00789995	0.00366833	0.0150535
746.569	506.432	8.44053	M+H	pos	0.891	PE(36:1)	0.0451086	0.0433994	0.019546	0.0468669	0.0592505	0.0712378	0.0674043	0.0437972	0.172059
746.57	722.888	12.0481	M+H	pos	0.996	PE(36:1)	0.229555	0.230943	0.119347	0.190731	0.280164	0.378729	0.31361	0.207759	0.70152
768.55	723.622	12.0604	M+Na	pos	0.996	PE(36:1)	0.0128714	0.0118136	0.00352104	0.00812876	0.0147451	0.0175115	0.0172031	0.0120548	0.0274463
744.554	625.594	10.4266	M+H	pos	0.992	PE(36:2)	0.0400926	0.039482	0.0211711	0.0335031	0.0459452	0.0565893	0.0470868	0.0336143	0.0986772
740.523	507.72	8.46201	M+H	pos	0.994	PE(36:4)	0.0170091	0.0198002	0.0144983	0.0149061	0.0236634	0.0248211	0.0224133	0.0143333	0.0461648
738.507	443.246	7.38743	M+H	pos	0.99	PE(36:5)	0	4.24626e-05	0	0	3.8205e-05	7.26553e-05	0	1.51066e-06	6.22641e-05
772.585	729.763	12.1627	M+H	pos	0.983	PE(38:2)	0.00397921	0.0041475	0.000774184	0.00350644	0.00493499	0.00874435	0.00424657	0.00342698	0.0171864
770.57	656.665	10.9444	M+H	pos	0.984	PE(38:3)	0.0340087	0.0384078	0.0157627	0.0277796	0.0391174	0.0412535	0.0338729	0.0213719	0.0707331
768.554	607.212	10.1202	M+H	pos	0.996	PE(38:4)	0.16234	0.171725	0.0963818	0.132499	0.194732	0.20606	0.259036	0.167111	0.352043
790.536	606.674	10.1112	M+Na	pos	0.996	PE(38:4)	0.0105357	0.0119566	0.00661612	0.00883759	0.0127801	0.0143461	0.0184654	0.0127487	0.0228894
766.538	518.298	8.63831	M+H	pos	0.981	PE(38:5)	0.0435619	0.0481099	0.025232	0.0377964	0.0562343	0.0602034	0.0561319	0.0394757	0.106675
764.521	487.295	8.12159	M+H	pos	0.932	PE(38:6)	0.0189082	0.023429	0.00682154	0.014596	0.0177587	0.0269588	0.0103942	0.0083659	0.0395626
802.632	938.989	15.6498	M+H	pos	0.955	PE(40:1)	0.00156307	0.00145933	0.000189193	0.00113447	0.00187256	0.00392101	0.00319825	0.00271429	0.00343047
798.601	808.39	13.4732	M+H	pos	0.98	PE(40:3)	0.000973955	0.000903349	1.84591e-05	0.000799022	0.00133727	0.00202077	0.00112547	0.000346375	0.00651672
796.586	697.31	11.6218	M+H	pos	0.992	PE(40:4)	0.0228929	0.0253374	0.0121459	0.0231331	0.035496	0.0215312	0.0432711	0.026468	0.0242059
794.57	613.003	10.2167	M+H	pos	0.977	PE(40:5)	0.0370193	0.0393743	0.0296815	0.0289969	0.0401223	0.0811526	0.0486499	0.0321665	0.110881
792.555	522.682	8.71137	M+H	pos	0.993	PE(40:6)	0.00265864	0.00552333	0.00213176	0.00313984	0.00756676	0.00321343	0.00342423	0.00422034	0.00333998
830.663	968.577	16.143	M+H	pos	0.972	PE(42:1)	0.000764563	0.000731608	9.55618e-05	0.00112743	0.00161162	0.00424312	0.00413108	0.00250725	0.00195925
852.645	968.643	16.1441	M+Na	pos	0.972	PE(42:1)	9.91033e-05	0.000117996	0	6.20742e-05	0.00022464	0.000922835	0.000769008	0.000412121	0.000220065
828.648	938.007	15.6334	M+H	pos	0.982	PE(42:2)	0.000372223	0.000535076	0	0.000539863	0.000778695	0.00295668	0.00255057	0.00124905	0.00270687
850.627	938.3	15.6383	M+Na	pos	0.982	PE(42:2)	0	0	0	0	0	0.000210826	7.98097e-05	0.000120227	9.717e-06
722.514	906.129	15.1022	M-H|M-H	neg	0,556|0,556	PEo(16:1/20:4)|PEp(16:0/20:4)	0.184962	0.108489	0.0349925	0.10024	0.195149	0.11159	0.218174	0.107072	0.220108
724.528	547.433	9.12388	M+H|M+H	pos	0,99|0,975	PEo(16:1_20:4)|PEp(16:0/20:4)	0.196405	0.212813	0.0757961	0.144909	0.222846	0.175063	0.208098	0.139519	0.306913
746.51	547.477	9.12462	M+Na|M+Na	pos	0,99|0,975	PEo(16:1_20:4)|PEp(16:0/20:4)	0.0136844	0.0150238	0.00571123	0.0102229	0.0156021	0.0114222	0.0172683	0.0103201	0.018314
752.559	626.583	10.443	M+H	pos	0.463	PEo(16:1_22:4)	0.0394646	0.0443437	0.020447	0.0520651	0.0772583	0.0583663	0.127858	0.082389	0.0635305
748.528	522.73	8.71216	M+H	pos	0.972	PEo(16:1_22:6)	0.115923	0.13007	0.0371381	0.103609	0.157269	0.228161	0.228011	0.141708	0.344336
770.509	523.044	8.7174	M+Na	pos	0.972	PEo(16:1_22:6)	0.00697895	0.00850585	0.00166275	0.00660644	0.0101253	0.0127328	0.0150733	0.00951108	0.0240135
746.513	863.361	14.3893	M-H|M-H	neg	0,448|0,448	PEo(16:1_22:6)|PEp(16:0_22:6)	0.000404689	0.0810377	0.00337218	0	0.0126873	0.0939451	0	0.0267289	0.0377063
728.559	661.549	11.0258	M+H	pos	0.518	PEo(18:1_18:2)	0.0151759	0.0163121	0.00451997	0.011386	0.0180287	0.0165709	0.0103045	0.00674244	0.0288349
752.559	661.06	11.0177	M+H|M+H	pos	0,982|0,965	PEo(18:1_20:4)|PEp(18:0/20:4)	0.178002	0.187768	0.090717	0.118621	0.180106	0.203471	0.175435	0.116975	0.366742
774.541	660.787	11.0131	M+Na|M+Na	pos	0,963|0,965	PEo(38:5)|PEp(18:0/20:4)	0.0117919	0.0125115	0.0044247	0.00766324	0.0116547	0.0131007	0.009534	0.00798911	0.0209551
776.559	627.212	10.4535	M+H|M+H	pos	0,964|0,955	PEo(18:1_22:6)|PEp(18:0/22:6)	0.0710262	0.081436	0.0259792	0.0577034	0.082896	0.156443	0.131538	0.0812619	0.220141
798.541	627.86	10.4643	M+Na|M+Na	pos	0,964|0,955	PEo(18:1_22:6)|PEp(18:0/22:6)	0.00339212	0.00387003	0.00087575	0.00221672	0.00369473	0.00704599	0.00776683	0.00474143	0.00914675
776.557	563.03	9.38383	M+H|M+H	pos	0,428|0,921	PEo(18:2_22:5)|PEo(40:7)	0.0212373	0.0253317	0.00836778	0.0243515	0.0372331	0.0379137	0.0529014	0.0345217	0.0476413
704.559	670.702	11.1784	M+H|M+H	pos	0,973|0,981	PEo(34:1)|PEp(34:0)	0.176227	0.150532	0.160053	0.114781	0.148017	0.286246	0.152657	0.122171	0.543197
702.543	650.129	10.8355	M+H	pos	0.978	PEo(34:2)	0.127306	0.12752	0.0499955	0.0893796	0.129794	0.153674	0.106645	0.0752553	0.268094
754.573	684.627	11.4105	M+H	pos	0.981	PEo(38:4)	0.0144068	0.0122695	0.0125268	0.00891296	0.0120006	0.0339998	0.0143185	0.0106363	0.0558162
752.559	570.616	9.51026	M+H|M+H	pos	0,985|0,942	PEo(38:5)|PEp(38:4)	0.0172502	0.0167441	0.0201347	0.0119989	0.0197488	0.0460846	0.0219557	0.0194113	0.0821344
772.526	554.264	9.23774	M+Na|M+Na	pos	0,991|0,973	PEo(38:6)|PEp(38:5)	0.0411997	0.0429538	0.0131998	0.0558859	0.0606204	0.108869	0.0645036	0.0419335	0.186966
750.543	554.073	9.23455	M+H|M+H|	pos	0,991|0,973	PEo(38:6)|PEp(38:5)	0.204336	0.237273	0.0900254	0.204337	0.307726	0.31797	0.339323	0.222799	0.454793
778.574	667.207	11.1201	M+H|M+H	pos	0,996|0,935	PEo(40:6)|PEp(40:5)	0.0782869	0.0831438	0.04658	0.0674015	0.0990035	0.160659	0.165536	0.108331	0.217849
800.557	668.002	11.1334	M+Na|M+Na	pos	0,996|0,936	PEo(40:6)|PEp(40:5)	0.0600526	0.0178545	0.45475	0.0909145	0.0514686	0.0487098	0.104846	0.0440011	0.140196
774.543	531.399	8.85664	M+H|M+H	pos	0,987|0,868	PEo(40:8)|PEp(40:7)	0.0358438	0.0415517	0.0106753	0.0303391	0.046562	0.0599374	0.0594424	0.0380442	0.0950334
859.53	430.427	7.17378	M+Na	pos	0.993	PI(34:1)	0.00568289	0.00515188	0.000500087	0.00314276	0.00385876	0.00638123	0.00590313	0.00344403	0.0166525
854.575	429.064	7.15107	M+NH4|M+H	pos	0,993|0,17	PI(34:1)|PC(42:10)	0.0221376	0.0218228	0.00550125	0.0140373	0.0186513	0.0281766	0.0210679	0.016262	0.0804173
863.564	436.222	7.27037	M+H	pos	0.968	PI(36:2)	0.000467148	0.0004077	0	0.000218353	0.00032126	0.00195716	0.000480045	0.00034569	0.00401098
880.59	435.521	7.25868	M+NH4	pos	0.968	PI(36:2)	0.00788186	0.00794187	0.00119817	0.00573873	0.00834972	0.0150749	0.0102459	0.00677132	0.0390313
878.573	404.691	6.74484	M+NH4	pos	0.966	PI(36:3)	0.00168164	0.00240356	0.00100522	0.00258784	0.00273246	0.00543339	0.00239917	0.00206295	0.00972043
892.591	450.526	7.50877	M+NH4	pos	0.95	PI(37:3)	0.000154692	0.000330198	0	0.000239733	0.0001433	0.000821247	5.65551e-05	7.12486e-05	0.00345742
890.575	409.928	6.83214	M+NH4	pos	0.967	PI(37:4)	0.0012458	0.00162716	0.000245575	0.00118019	0.00147213	0.00235264	0.00109274	0.000977761	0.00505491
908.623	507.939	8.46566	M+NH4	pos	0.943	PI(38:2)	0.00288442	0.00318749	0.000287899	0.00426534	0.00352019	0.0089858	0.00302614	0.00188449	0.0318381
889.579	483.499	8.05832	M+H	pos	0.924	PI(38:3)	0.000321795	0.00022776	2.8443e-05	0.000665193	0.000445118	0.00144882	0.000277362	0.000236566	0.0100057
906.606	483.42	8.057	M+NH4	pos	0.947	PI(38:3)	0.0103706	0.0104122	0.00297	0.0109135	0.0110098	0.0232008	0.00998196	0.00623806	0.082674
887.566	763.133	12.7189	M-H	neg	0.975	PI(38:3)	0.00425322	0	0	0.00440145	0.0041709	0.00255915	0.00376527	0.00112458	0.0492254
887.564	437.054	7.28423	M+H	pos	0.987	PI(38:4)	0.0115212	0.0127035	0.00321272	0.00865457	0.0110964	0.015803	0.0131473	0.0107877	0.0391761
904.591	427.025	7.11708	M+NH4	pos	0.958	PI(38:4)	5.75526e-05	0.000271597	0	0.000115253	0.00014964	0.00145442	0.000281758	0.000193187	0.00572186
909.546	426.843	7.11404	M+Na	pos	0.958	PI(38:4)	0	0	0	0	0	3.64547e-05	0	0	3.05887e-05
885.55	659.711	10.9952	M-H	neg	0.994	PI(38:4)	0.0739515	0.0983319	0.0261907	0.0242583	0.0732775	0.125008	0.0244657	0.074459	0.272584
885.549	392.147	6.53578	M+H	pos	0.995	PI(38:5)	0.00104678	0.00113926	0.000466365	0.000820433	0.000893397	0.00195456	0.00132686	0.00072826	0.00314141
902.575	392.017	6.53362	M+NH4	pos	0.995	PI(38:5)	0.00912223	0.0109727	0.00418191	0.00846452	0.0118561	0.0174858	0.0145894	0.00978269	0.0366149
907.531	391.595	6.52659	M+Na	pos	0.995	PI(38:5)	0.000273427	0.00074213	3.77158e-05	0.000231261	0.000365283	0.000627719	0.00091358	0.000775638	0.00209054
883.534	558.111	9.30185	M-H	neg	0.968	PI(38:5)	0.00344381	0.00500926	0.000318576	0.00296529	0.00480496	0.010151	0.00706092	0.00498539	0.02011
916.591	414.308	6.90513	M+NH4	pos	0.808	PI(39:5)	5.09487e-05	8.25413e-05	1.86693e-06	0.00012914	1.88649e-05	0.000503645	0.000114017	3.4412e-05	0.000946773
932.622	483.838	8.06397	M+NH4	pos	0.811	PI(40:4)	0.00100215	0.000788531	0.00031318	0.000654652	0.000959542	0.00246939	0.00149841	0.00136963	0.00852145
930.607	440.658	7.34431	M+NH4	pos	0.973	PI(40:5)	0.00880396	0.00984744	0.00343722	0.0075383	0.00909571	0.0225047	0.00848024	0.00678073	0.0494703
928.591	423.951	7.06586	M+NH4	pos	0.974	PI(40:6)	0.00320994	0.00293188	0.000305808	0.00197857	0.00184638	0.0059663	0.00288243	0.00146211	0.017069
931.529	437.429	7.29049	M+Na	pos	0.967	PI(40:7)	0.00402131	0.00528024	0.00103037	0.00276363	0.00355305	0.00614272	0.00491966	0.00404383	0.0132814
760.514	637.203	10.62	M-H|M-H	neg	0,386|0,225	PS(16:0/18:1)|PS(16:1/18:0)	0.0244016	0.0247261	0.0115958	0.0107588	0.0286511	0.0281946	0.0103225	0.0116914	0.0401369
788.545	788.279	13.138	M-H	neg	0.907	PS(18:0/18:1)	0.206097	0.0711733	0.0248648	0.122874	0.189679	0.101856	0.318807	0.120824	0.277422
788.545	780.716	13.0119	M-H	neg	0.988	PS(18:0/18:1)	0.0420542	0.214832	0.0452121	0.00350983	0.114949	0.256186	0.00174555	0.16817	0.292499
834.53	648.018	10.8003	M-H	neg	0.382	PS(18:0/22:6)	0.0381513	0.0138149	0.00119542	0.0176939	0.0311475	0.0217703	0.027707	0.0196258	0.0540841
675.544	393.286	6.55476	M+H	pos	0,985	SM(d32:1)	1.51698	1.62604	0.571277	2.03627	3.0769	3.055	2.35174	1.75405	5.41213
687.545	697.016	11.6169	M-CH3	neg	0.989	SM(d18:1/16:0)	0.292232	0.0445132	0.0873834	0.378079	0.256035	0.173482	0.544839	0.141966	0.483442
747.567	692.26	11.5377	M+CH3COO-CH3	neg	0.989	SM(d18:1/16:0)	0.0335323	0.0100563	0.00640533	0.0380314	0.0325232	0.0363495	0.0444112	0.0255801	0.0767242
761.582	696.582	11.6097	M+CH3COO	neg	0.989	SM(d18:1/16:0)	2.77706	1.46219	1.33179	2.4394	2.89723	3.19603	3.06833	2.05037	6.37881
687.545	691.395	11.5232	M-CH3	neg	0.988	SM(d18:1/16:0)	0.516479	0.506901	0.257285	0.39159	0.589711	0.823176	0.36922	0.448594	1.34281
761.582	691.086	11.5181	M+CH3COO|M+CH3COO	neg	0.988	SM(d18:1/16:0)	2.80243	2.66513	1.46913	2.19415	3.12309	4.47626	2.36176	2.36199	7.1496
703.575	456.561	7.60935	M+H|M+H	pos	0,971|0,967	SM(d18:1/16:0)|SM(d34:1)	23.2655	21.5786	8.45047	23.0353	30.7144	35.6516	26.3305	20.6496	80.9108
725.556	456.116	7.60193	M+Na|M+Na	pos	0,971|0,967	SM(d18:1/16:0)|SM(d34:1)	1.53635	1.33453	0.590658	1.07219	1.51538	1.81372	1.46896	1.18868	4.1394
731.607	541.474	9.02457	M+H|M+H	pos	0,913|0,967	SM(d18:1/18:0)|SM(d36:1)	1.12224	0.884343	0.611141	1.16411	1.11872	1.74534	1.08822	0.75564	4.64419
759.638	656.512	10.9419	M+H	pos	0.882	SM(d18:1/20:0)	0.327367	0.252843	0.202372	0.306878	0.288681	0.620624	0.2944	0.197444	1.48839
787.669	801.78	13.363	M+H|M+H	pos	0,92|0,987	SM(d18:1/22:0)|SM(d40:1)	0.737599	0.447517	0.622173	0.801864	0.566838	1.18397	0.682785	0.362845	3.2068
697.526	393.138	6.55231	M+Na	pos	0.985	SM(d32:1)	0.0726537	0.0809077	0.0253108	0.123135	0.193076	0.176016	0.126673	0.101763	0.289357
659.514	559.257	9.32095	M-CH3	neg	0.958	SM(d32:1)	0.0670976	0.0591981	0.0132481	0.0660097	0.12727	0.136501	0.084332	0.0711469	0.195651
733.552	559.067	9.31779	M+CH3COO	neg	0.985	SM(d32:1)	0.382658	0.377661	0.108916	0.354152	0.63146	0.692345	0.498771	0.395101	1.09147
689.559	422.594	7.04323	M+H	pos	0.961	SM(d33:1)	1.14766	1.13402	0.420695	1.32742	1.85939	1.80778	1.4407	1.11738	3.51684
711.541	422.661	7.04435	M+Na	pos	0.961	SM(d33:1)	0.0542303	0.0533322	0.0184133	0.0673536	0.0937981	0.08355	0.0691662	0.0559341	0.16301
747.567	620.52	10.342	M+CH3COO	neg	0.99	SM(d33:1)	0.243622	0.227675	0.0700847	0.227319	0.359859	0.393815	0.279949	0.239047	0.617255
705.59	483.744	8.0624	M+H	pos	0.988	SM(d34:0)	1.08629	0.907173	0.391502	1.03826	1.17372	1.2038	1.52548	0.976463	2.73978
727.573	483.77	8.06283	M+Na	pos	0.988	SM(d34:0)	0.0492088	0.0440949	0.0155276	0.0507752	0.0569321	0.0619153	0.0658214	0.0489983	0.130553
763.599	755.982	12.5997	M+CH3COO	neg	0.988	SM(d34:0)	0.0697252	0.000936899	0.00255193	0.0979853	0.0295422	0.0139368	0.128354	0.028826	0.0527671
701.559	403.461	6.72435	M+H	pos	0.975	SM(d34:2)	3.1732	3.42963	1.42778	4.63019	6.95418	6.70937	4.64831	3.7563	10.8363
723.54	403.493	6.72488	M+Na	pos	0.975	SM(d34:2)	0.181711	0.2424	0.0715372	0.376008	0.567096	0.524547	0.328955	0.281707	0.800177
685.529	583.764	9.72941	M-CH3	neg	0.979	SM(d34:2)	0.13326	0.140182	0.0567143	0.12809	0.217878	0.263277	0.165613	0.138582	0.434409
759.566	583.889	9.73149	M+CH3COO	neg	0.981	SM(d34:2)	0.783009	0.770133	0.335667	0.727012	1.27314	1.38	1.0003	0.725672	2.29178
701.561	772.751	12.8792	M-CH3	neg	0.994	SM(d35:1)	-0.289894	-0.0829033	0.107701	-0.178535	-0.220457	-0.103675	-0.271271	-0.127781	-0.542811
775.598	777.287	12.9548	M+CH3COO	neg	0.994	SM(d35:1)	0.49019	0.190825	4.29316	0.375299	0.218156	0.743156	0.542265	0.578532	-0.211447
739.572	495.964	8.26607	M+Na|M+Na	pos	0,964|0,913	SM(d35:1)|SM(d18:1/17:0)	0.214257	0.0558799	0.924001	0.139464	0.115445	0.0421423	0.183738	0.138359	0.0965615
753.589	541.429	9.02382	M+Na	pos	0.967	SM(d36:1)	0.0592437	0.0420175	0.0333155	0.0592468	0.0566242	0.0935441	0.0549814	0.0379629	0.243352
761.654	703.948	11.7325	M+H	pos	0.806	SM(d38:0)	0.046139	0.0263423	0.0169049	0.0436712	0.0357903	0.0482115	0.0491825	0.0293603	0.132337
811.669	677.957	11.2993	M+Na	pos	0.901	SM(d40:0)	1.17069	1.08212	0.790508	1.14022	1.17276	3.61457	1.07466	0.739722	7.12039
809.651	802.336	13.3723	M+Na	pos	0.987	SM(d40:1)	0.0342608	0.0198072	0.028482	0.0410948	0.0240976	0.0647317	0.0298387	0.0162311	0.17213
785.653	657.665	10.9611	M+H	pos	0.952	SM(d40:2)	0.555796	0.50637	0.34115	0.510762	0.540625	1.45123	0.489354	0.350266	3.01995
785.653	678.611	11.3102	M+H	pos	0.935	SM(d40:2)	0.773011	0.704653	0.500887	0.72389	0.719737	2.25983	0.65647	0.46722	4.44364
807.635	678.245	11.3041	M+Na	pos	0.935	SM(d40:2)	0.0294518	0.0272525	0.0170799	0.0268185	0.024314	0.108994	0.0273889	0.0164944	0.203458
807.635	657.433	10.9572	M+Na	pos	0.952	SM(d40:2)	0.0246717	0.019597	0.0127598	0.0231833	0.0222801	0.0630005	0.0182432	0.0149243	0.125896
839.7	828.166	13.8028	M+Na	pos	0.857	SM(d42:0)	0.111061	0.0994447	0.118227	0.0792056	0.0952672	0.235013	0.103728	0.0771427	0.484875
815.7	861.57	14.3595	M+H	pos	0.883	SM(d42:1)	0.0971123	0.0834906	0.0366879	0.0840018	0.0890684	0.149008	0.108532	0.0739906	0.315812
815.7	918.609	15.3101	M+H	pos	0.929	SM(d42:1)	0.0228711	0.0187673	0.0113467	0.0230968	0.020343	0.0450177	0.0225299	0.0150584	0.102344
837.682	923.76	15.396	M+Na	pos	0.989	SM(d42:1)	0.0950025	0.0488768	0.0773111	0.0972052	0.0632695	0.0917848	0.0881816	0.0427807	0.269835
837.685	707.986	11.7998	M+Na	pos	0.745	SM(d42:1)	0.00720369	0.00645954	0.00367932	0.00667451	0.00712725	0.0187088	0.00786525	0.00651644	0.0435028
815.7	923.711	15.3952	M+H|M+H	pos	0,989|0,916	SM(d42:1)|SM(d18:1/24:0)	0.467195	0.235954	0.36298	0.484011	0.305935	0.458968	0.43577	0.20728	1.38462
813.685	832.769	13.8795	M+H	pos	0.991	SM(d42:2)	1.19776	1.03866	0.733689	0.93589	1.0125	2.15944	1.05375	0.767724	4.52803
813.685	778.527	12.9754	M+H	pos	0.847	SM(d42:2)	0.0609896	0.0503812	0.0291514	0.0540266	0.0572192	0.155356	0.0507832	0.0351135	0.325675
835.666	832.956	13.8826	M+Na	pos	0.991	SM(d42:2)	0.0641438	0.0547706	0.0386131	0.0470915	0.0527202	0.110779	0.0551024	0.0424974	0.232014
797.654	973.079	16.218	M-CH3	neg	0.969	SM(d42:2)	0.0411071	0.0309701	0.0315258	0.0440031	0.0313256	0.127153	0.0431439	0.0281435	0.124241
871.692	972.819	16.2136	M+CH3COO	neg	0.969	SM(d42:2)	0.366084	0.301302	0.268477	0.32466	0.291975	0.956111	0.28985	0.261157	1.09809
813.685	800.243	13.3374	M+H|M+H	pos	0,985|0,923	SM(d42:2)|SM(d18:1/24:1)	3.33551	2.88222	2.06388	3.1766	3.21118	9.11444	3.02676	2.02199	19.5329
835.666	800.192	13.3365	M+Na|M+Na	pos	0,985|0,923	SM(d42:2)|SM(d18:1/24:1)	0.195815	0.164678	0.113551	0.199871	0.186979	0.65786	0.168568	0.118174	1.42665
274.274	71.6755	1.19459	M+H	pos	0.977	Sph(16:0)	-0.179484	0.412235	-0.215887	0.308834	0.317369	-0.111193	-0.143098	-0.126528	-0.287373
302.305	109.331	1.82218	M+H	pos	0.992	Sph(18:0)	0.0311312	0.0816808	-0.0569596	0.0683833	0.0650099	-0.0116001	-0.0331474	-0.0321996	-0.0287359
300.29	721.155	12.0192	M+H	pos	0.994	Sph(18:1)	0.0351877	0.0572291	0.189584	0.068789	0.0634956	4.45524e-05	0.0622224	0.0484686	0.000301711
712.645	1002.43	16.7072	M+NH4|M+NH4	pos	0,32|0,327	TG(14:0/12:0/14:0)|TG(16:0/14:0/10:0)	0.00163029	0.00460955	0.00609746	0.00657702	0.00600969	0.00530295	0.00739977	0.00507908	0.0120986
717.601	1003.44	16.724	M+Na|M+Na	pos	0,32|0,327	TG(14:0/12:0/14:0)|TG(16:0/14:0/10:0)	0.00142362	-0.000154351	0.00217155	0.00221065	0.000159081	0.00069123	0.00131918	0.000773971	0.00629198
771.647	1032.85	17.2142	M+Na|M+Na	pos	0,304|0,284	TG(14:0/16:1/14:0)|TG(16:0/16:1/12:0)	0.00349185	-0.0010222	0.00533641	0.000628905	0.00389062	0.00464933	0.00201499	0.00181592	0.003409
764.676	1011.76	16.8627	M+NH4|M+NH4	pos	0,272|0,189	TG(14:1/16:1/14:0)|TG(16:1/16:1/12:0)	0.00831161	0.00538487	0.0167784	0.00991858	0.00599861	0.0119546	0.0099668	0.00325242	0.0188277
745.632	1027.68	17.128	M+Na|M+Na	pos	0,357|0,201	TG(12:0/14:0/16:0)|TG(14:0/14:0/14:0)	0.00186796	0.000512973	0.00268199	0.00267025	0.00262142	0	0.000671438	0.00116115	0.00346488
754.692	1039.52	17.3253	M+NH4|M+NH4	pos	0,371|0,347	TG(14:0/15:0/14:0)|TG(16:0/15:0/12:0)	0	0	0	0.00607895	0.00281211	0.00254353	0	0.00236901	0.013186
768.707	1051.48	17.5246	M+NH4|M+NH4	pos	0,358|0,384	TG(14:0/16:0/14:0)|TG(15:0/14:0/15:0)	0.0550449	0	0.0920119	0.0829546	0.0305161	0.0641476	0.0617741	0.0233613	0.142685
773.663	1051.28	17.5213	M+Na|M+Na	pos	0,358|0,384	TG(14:0/16:0/14:0)|TG(15:0/14:0/15:0)	0.00330436	0.00634019	0	0	1.36934e-05	0	0.00158959	-0.00260254	0.0109408
771.647	1031.73	17.1956	M+Na|M+Na	pos	0,28|0,252	TG(14:0/16:1/14:0)|TG(16:0/14:0/14:1)	0.0100305	0.00302398	0.0103087	0.00627073	0.0075386	0.0150199	0.0112894	0.00716777	0.0161424
766.692	1032.12	17.202	M+NH4|M+NH4	pos	0,304|0,284	TG(14:0/16:1/14:0)|TG(16:0/16:1/12:0)	0.0377249	0.0181695	0.0647972	0.0322905	0.0231722	0.0536211	0.0377893	0.0203409	0.120039
857.757	1115.21	18.5868	M+Na|M+Na	pos	0,654|0,461	TG(16:0/18:0/16:0)|TG(17:0/16:0/17:0)	0.00852338	0.00787427	0.00706659	0.00532783	0.00861825	0.00929689	0.00647063	0.0066063	0.0199432
852.801	1115.48	18.5914	M+NH4|M+NH4	pos	0,661|0,47	TG(16:0/18:0/16:0)|TG(17:0/16:0/17:0)	0.0971483	0	0.0829068	0.125853	0.0305433	0	0.0839486	0.0186995	0.0708588
885.788	1134.18	18.903	M+Na|M+Na	pos	0,304|0,377	TG(14:0/18:0/20:0)|TG(18:0/16:0/18:0)	0.000844815	0.00219022	0.00190127	0.00245027	0.000899655	0	0.00752825	0	0
782.723	1062.74	17.7124	M+NH4	pos	0,633	TG(15:0/16:0/14:0)	0.107365	0.0361184	0.161233	0.101429	0.0524551	0.105938	0.133561	0.0509368	0.209857
787.678	1062.78	17.7129	M+Na	pos	0,633	TG(15:0/16:0/14:0)	0.00366552	0	0	0	0.00404193	0	0.0142315	0.00244087	0
810.754	1084.76	18.0794	M+NH4	pos	0,898	TG(16:0/16:0/15:0)	0.129231	0.04353	0.187901	0.137569	0.0773999	0.0355306	0.14025	0.0565912	0.243467
838.785	1105.09	18.4182	M+NH4|M+NH4	pos	0,545|0,54	TG(12:0/15:0/22:0)|TG(18:0/16:0/15:0)	0.063459	0	0.0564342	0.0756038	0.0270521	0	0.0783328	0.00447577	0.00692547
894.848	1142.23	19.0371	M+NH4|M+NH4	pos	0,477|0,478	TG(15:0/14:0/24:0)|TG(16:0/17:0/20:0)	0	0	0.00479711	0.0115621	0	0	0	0	0
822.754	1078.82	17.9803	M+NH4|M+NH4	pos	0,387|0,518	TG(16:0/16:0/16:1)|TG(18:1/16:0/14:0)	0.769859	0.269673	1.14097	0.641793	0.302248	0.64376	0.686832	0.356329	1.36807
825.694	1057.92	17.6319	M+Na|M+Na	pos	0,411|0,409	TG(14:1/16:1/18:0)|TG(16:1/16:1/16:0)|	0.0497426	0.0242917	0.0792639	0.0292982	0.0253226	0.0621274	0.0340369	0.0251554	0.130867
825.694	1059.96	17.666	M+Na|M+Na	pos	0,4|0,409	TG(16:1/16:1/16:0)|TG(18:1/16:1/14:0)|	0.0746337	0.0435781	0.108921	0.049774	0.0447146	0.0786891	0.0725662	0.0407088	0.180439
820.738	1059.66	17.6609	M+NH4|M+NH4	pos	0,411|0,409	TG(16:1/16:1/16:0)|TG(18:1/16:1/14:0)|	0.442375	0.184878	0.686636	0.354054	0.258355	0.562714	0.421171	0.256624	1.20572
780.707	1044.07	17.4012	M+NH4	pos	0,409	TG(14:0/16:1/15:0)	0.0432456	0.0142426	0.0658922	0.0339014	0.0278097	0.0465298	0.0474713	0.0208388	0.105872
785.663	1044.45	17.4075	M+Na	pos	0,409	TG(14:0/16:1/15:0)	0.00165772	0.000241341	0	0	0	0	0.00116637	0	0
794.723	1055.86	17.5977	M+NH4	pos	0,507	TG(16:0/16:1/14:0)|	0.253098	0.0786364	0.388975	0.202556	0.130263	0.318085	0.244794	0.117579	0.520929
794.722	1054.61	17.5769	M+NH4	pos	0,496	TG(16:0/16:1/14:0)	0.27158	0.0947882	0.415662	0.197188	0.125049	0.309027	0.242631	0.117097	0.504486
799.678	1055.49	17.5915	M+Na	pos	0,507	TG(16:0/16:1/14:0)	0.0545216	0.0172908	0.0671883	0.0302074	0.0198678	0.0402137	0.0392635	0.0221394	0.0721644
738.661	1007.08	16.7846	M+NH4	pos	0,174	TG(14:1/12:0/16:0)	0.00923684	0.00301124	0.00242539	0.00610892	0.00191489	0.00308948	0.00505911	0.00490508	0.0121843
740.676	1027.52	17.1254	M+NH4	pos	0,357|0,479	TG(12:0/14:0/16:0)|TG(16:0/14:0/12:0)	0.0159404	0.00392936	0.0150881	0.0125624	0.00587309	0.00168295	0.0151997	0.00451017	0.0169963
796.738	1074.09	17.9016	M+NH4|M+NH4	pos	0,502|0,557	TG(15:0/16:0/15:0)|TG(16:0/16:0/14:0)	0.181465	0.0517369	0.261526	0.181023	0.0812594	0.102203	0.20622	0.0617542	0.365523
792.707	1036.39	17.2731	M+NH4|M+NH4	pos	0,402|0,369	TG(14:1/16:1/16:0)|TG(16:1/16:1/14:0)	0.0768257	0.0377117	0.118491	0.0577557	0.0438054	0.103463	0.0742368	0.043296	0.253547
797.663	1036.61	17.2769	M+Na|M+Na	pos	0,402|0,369	TG(14:1/16:1/16:0)|TG(16:1/16:1/14:0)	0.0136012	0.0105904	0.01635	0.0101838	0.0111304	0.0241961	0.0154302	0.00909506	0.0459221
790.692	1017.14	16.9523	M+NH4|M+NH4	pos	0,235|0,2	TG(16:1/16:1/14:1)|TG(18:2/16:1/12:0)	0.00713236	0.00389106	0.0106013	0.00563045	0.00533679	0.015683	0.010481	0.00547226	0.0310631
827.709	1074.64	17.9106	M+Na|M+Na	pos	0,407|0,564	TG(16:0/16:0/16:1)|TG(18:1/16:0/14:0)	0.0958764	0.0192013	0.132908	0.056079	0.0238755	0.067864	0.0656133	0.0315864	0.168897
808.738	1066.67	17.7778	M+NH4	pos	0,478	TG(16:0/16:1/15:0)	0.195011	0.0642742	0.235155	0.186194	0.0981251	0.193093	0.214417	0.100961	0.358763
813.694	1063.91	17.7318	M+Na	pos	0,478	TG(16:0/16:1/15:0)	0.0230945	0.00818689	0.019561	0.0111922	0.00855904	0.0138781	0.0179315	0.00717643	0.0216166
806.723	1048.28	17.4713	M+NH4|M+NH4	pos	0,305|0,331	TG(14:1/16:1/17:0)|TG(16:1/16:1/15:0)	0.0860599	0.0348432	0.134741	0.0726808	0.0571051	0.115121	0.0907782	0.041158	0.225281
811.678	1047.92	17.4653	M+Na|M+Na	pos	0,305|0,331	TG(14:1/16:1/17:0)|TG(16:1/16:1/15:0)	0.0108985	0.00215622	0.0120198	0.00201818	0.0070369	0.00896914	0.0114794	0.00456729	0.0112403
836.77	1085.48	18.0914	M+NH4|M+NH4	pos	0,414|0,453	TG(16:1/16:0/17:0)|TG(18:1/16:0/15:0)	0.307495	0.0828035	0.329517	0.286288	0.134679	0.194176	0.319411	0.137809	0.512835
841.725	1085.61	18.0934	M+Na|M+Na	pos	0,4140,453	TG(16:1/16:0/17:0)|TG(18:1/16:0/15:0)	0.0372513	0.0152697	0.0363635	0.024155	0.0145869	0.0228705	0.0300929	0.0142457	0.053672
834.754	1072.03	17.8672	M+NH4	pos	0,394	TG(18:1/16:1/15:0)	0.152284	0.0519679	0.168108	0.129205	0.0720445	0.13568	0.14795	0.0613911	0.327992
834.754	1068.13	17.8022	M+NH4|M+NH4	pos	0,413	TG(18:1/16:1/15:0)	0.20364	0.101587	0.244634	0.17515	0.111055	0.170781	0.210297	0.105105	0.467543
839.71	1073.3	17.8883	M+Na|M+Na	pos	0,268|0,413	TG(16:1/16:1/17:0)|TG(18:1/16:1/15:0)	0.00498025	0.00116786	0.00318675	0.00261192	0.00567551	0.00626379	0.00707712	0.00364526	0.0104779
832.739	1052.76	17.5461	M+NH4	pos	0,315	TG(18:2/16:1/15:0)	0.0390638	0.0199224	0.0462137	0.02819	0.0219796	0.0592023	0.0361326	0.0191762	0.123685
922.879	1158.11	19.3018	M+NH4	pos	0,503	TG(15:0/16:0/24:0)	0.0129107	0.00368179	0.0131628	0.01793	0.0161055	0.00545432	0.0193162	0.0080134	0.0322865
851.709	1058.93	17.6489	M+Na|M+Na	pos	0,357|0,401	TG(16:1/16:1/18:1)|TG(18:2/16:1/16:0)	0.0577901	0.0261929	0.0868232	0.0462429	0.0346505	0.0850467	0.0587105	0.0345884	0.183634
851.709	1063.38	17.723	M+Na|M+Na|M+Na	pos	0,301|0,394|0,428	TG(14:0/16:1/20:2)|TG(16:1/16:1/18:1)TG(18:2/16:1/16:0)	0.0330547	0.011387	0.0468189	0.0232705	0.0110845	0.0294312	0.0339527	0.0115947	0.114267
846.754	1061.21	17.6868	M+NH4|M+NH4	pos	0,394|0,428	TG(16:1/16:1/18:1)TG(18:2/16:1/16:0)	0.271103	0.121149	0.47838	0.215927	0.154292	0.40924	0.248421	0.14672	0.913302
844.739	1048.56	17.476	M+NH4|M+NH4|	pos	0,258|0,249	TG(16:1/18:2/16:1)|TG(18:3/16:1/16:0)	0.037961	0.0250571	0.0627599	0.0362442	0.0298356	0.071974	0.03848	0.0259442	0.159551
936.895	1165.44	19.424	M+NH4|M+NH4	pos	0,316|0,316	TG(14:0/16:0/26:0)|TG(16:0/16:0/24:0)	0.00839261	-0.000785987	0.00833731	0.00461324	0.00638979	0.00129795	0.00885606	0.00273912	0.00820272
936.895	1167.62	19.4603	M+NH4|M+NH4	pos	0,491|0,493	TG(14:0/16:0/26:0)|TG(17:0/17:0/22:0)	0.0160837	-0.00352206	0.0127512	0.0151942	0.0120108	0.00472639	0.028056	0.00787061	0.0208155
883.771	1116.73	18.6121	M+Na	pos	0,662	TG(16:0/18:0/18:1)	0.027945	0.014088	0.0128079	0.0210774	0.0168504	0.0288775	0.0227208	0.0191749	0.0594
872.769	1060.98	17.6829	M+NH4|M+NH4	pos	0,377|0,381	TG(18:1/18:2/16:1)|TG(18:2/16:0/18:2)	0.121139	0.0564909	0.277397	0.109031	0.0706458	0.194356	0.133303	0.063509	0.473466
877.725	1061.81	17.6968	M+Na	pos	0,381	TG(18:2/16:0/18:2)	0.0268761	0.0156048	0.0548959	0.023315	0.0177235	0.0460631	0.0289069	0.0147048	0.0913312
934.879	1154.07	19.2345	M+NH4|M+NH4	pos	0,529|0,057	TG(16:0/16:1/24:0)|TG(18:0/18:1/20:0)	0.0207776	0.000666999	0.00825823	0.0236813	0.0102311	0.0108043	0.0154444	0.0108194	0.0288466
934.879	1152.27	19.2045	M+NH4	pos	0,325|	TG(16:0/16:1/24:0)	0.0208641	0.000533789	0.013049	0.0235556	0.0102311	0.0152579	0.0151072	0.0105178	0.0309123
862.785	1086.51	18.1084	M+NH4|M+NH4	pos	0,434|0,384	TG(16:1/18:1/17:0)|TG(18:1/18:1/15:0)	0.257329	0.0941611	0.272939	0.227519	0.14839	0.200427	0.244512	0.123746	0.609721
867.741	1086.06	18.101	M+Na	pos	0,434	TG(16:1/18:1/17:0)	0.0409196	0.0183232	0.0332203	0.0252045	0.0196888	0.0314019	0.0303597	0.0179908	0.0834557
892.832	1125.5	18.7583	M+NH4|M+NH4	pos	0,207|0,207	TG(17:0/16:1/20:0)|TG(17:0/18:1/18:0)	0.0119382	0	0.0184924	0.0254798	0.00153983	0.00296753	0.0257899	0.00945344	0.0368102
879.74	1078.57	17.9761	M+Na	pos	0,909	TG(18:1/16:0/18:2)	0.0347185	0.0135322	0.0594906	0.0139857	0	0.0262219	0.0293656	0.0137867	0.142282
874.785	1078.29	17.9716	M+NH4	pos	0,891	TG(18:1/16:1/18:1)	0.625628	0.308812	0.95857	0.528505	0.348211	0.551925	0.625226	0.34494	1.75249
870.754	1049.34	17.489	M+NH4	pos	0,22	TG(18:2/16:0/18:3)	0.106075	0.0658567	0.198234	0.0987868	0.0749242	0.230509	0.100418	0.066376	0.493017
964.926	1180.75	19.6791	M+NH4	pos	0,315	TG(17:0/17:0/24:0)	0.00698236	0	0	0.00430681	0.00480154	0.00061466	0.0121451	0.00767183	0.00261756
964.926	1182.24	19.704	M+NH4	pos	0,354	TG(18:0/16:0/24:0)	0.0051649	0	0	0.00116632	0.00305708	0	0.0115182	0.00729631	0
962.91	1167.88	19.4647	M+NH4	pos	0,343	TG(16:0/18:1/24:0)	0.0109384	0	0.00190652	0.0125676	0.00843588	0.00637666	0.01554	0.00370735	0.00066472
990.941	1181.79	19.6966	M+NH4	pos	0,42	TG(26:0/18:1/16:0)	0.00476562	0	0.000602096	0.00251675	0.00103822	0	0.00336836	0.0018606	0
920.864	1143.77	19.0629	M+NH4	pos	0,304	TG(15:0/16:1/24:0)	0.0136203	0	0.00244671	0.0111199	0.00715955	0.00258302	0.0179297	0.00465092	0.00790247
778.692	1025.04	17.084	M+NH4|M+NH4	pos	0,318|0,071	TG(14:1/16:1/15:0)|TG(18:2/15:0/12:0)	0.0114562	0.00773533	0.0182549	0.00969364	0.00664178	0.015037	0.0157586	0.00454992	0.0316075
818.723	1041.06	17.351	M+NH4	pos	0,425	TG(14:1/16:1/18:1)|	0.0645255	0.0363853	0.115848	0.0520669	0.041353	0.114766	0.0626541	0.038287	0.252746
823.678	1040.58	17.3431	M+Na|M+Na	pos	0,425|0,417	TG(14:1/16:1/18:1)TG(18:2/16:1/14:0)	0.00964661	0.00457693	0.00331566	0.00479181	0.00326172	0.0086354	0.00795992	0.00496501	0.0196652
752.676	1019.68	16.9947	M+NH4|M+NH4	pos	0,21|0,242	TG(15:0/14:0/14:1)|TG(15:0/16:1/12:0)	0.00517895	0.00107721	0.00304552	0.00152772	0.00332745	0.00203501	0.00450128	0.00174009	0.00760305
864.801	1105.64	18.4273	M+NH4	pos	0,567	TG(18:1/16:0/17:0)	0.160065	0.0349599	0.0933386	0.141594	0.0590181	0.085595	0.137612	0.060778	0.206495
890.817	1106.25	18.4375	M+NH4	pos	0,482	TG(18:1/18:1/17:0)	0.118731	0.0449585	0.0779534	0.0995836	0.0529557	0.0782501	0.105083	0.0542326	0.248167
950.911	1172.92	19.5487	M+NH4|M+NH4	pos	0,421|0,475	TG(15:0/16:0/26:0)|TG(17:0/16:0/24:0)	0.00458105	0	0	0.00967197	0.00558113	0	0.0106709	0.0026405	0
865.725	1071.43	17.8571	M+Na|M+Na	pos	0,254|0,25	TG(18:2/16:1/17:0)|TG(18:2/18:1/15:0)	0.00859315	0.00147893	0.00631043	0.00692203	0.00559577	0.00710999	0.00528272	0.00589776	0.0125926
860.77	1073.28	17.8879	M+NH4|M+NH4	pos	0,254|0,299	TG(18:2/16:1/17:0)|TG(18:2/18:1/15:0)	0.0781587	0.0370455	0.104171	0.0746593	0.048054	0.105595	0.091142	0.0531576	0.211804
918.848	1126.89	18.7816	M+NH4	pos	0,251	TG(15:0/16:1/24:1)	0.0199847	0.0145937	0.0113326	0.018939	0.00982884	0.00737884	0.0220298	0.0114065	0.0400405
948.895	1160.18	19.3364	M+NH4	pos	0,267	TG(24:0/16:1/17:0)	0.00879015	0.00364241	0.00684643	0.0150349	0.00361796	0.0139218	0.0190939	0.00784492	0.0237823
946.88	1146.76	19.1127	M+NH4	pos	0,234	TG(17:0/16:1/24:1)	0.00503404	0	0.00220044	0.00617052	0.00423464	0.00133905	0.00962662	0.00261897	0.00193549
888.801	1089.33	18.1555	M+NH4|M+NH4	pos	0,45|0,403	TG(18:2/18:1/17:0)|TG(20:2/18:1/15:0)	0.0772426	0.0312325	0.0905538	0.072284	0.0458914	0.0678383	0.0862895	0.0390966	0.230697
974.91	1161.03	19.3505	M+NH4	pos	0,237	TG(17:0/18:1/24:1)	0.00563982	0.00388613	0.00360507	0.00545207	0.00302319	0.00450829	0.00782554	0.00304468	0.00613466
824.77	1095.41	18.2569	M+NH4	pos	0,976	TG(16:0/16:0/16:0)	0.212212	0.0176447	0.206555	0.254993	0.11266	0.117037	0.20846	0.0592777	0.36993
829.725	1095.19	18.2532	M+Na|M+Na	pos	0,976|0,671	TG(16:0/16:0/16:0)|TG(18:0/16:0/14:0)	0.0372417	0.0138937	0.0261517	0.0260265	0.0218521	0.0224887	0.0298256	0.0092774	0.0682112
822.754	1076.13	17.9354	M+NH4	pos	0,984	TG(16:0/16:0/16:1)	0.72001	0.261631	1.12829	0.641444	0.290312	0.625216	0.686303	0.355909	1.36514
850.785	1096.17	18.2695	M+NH4	pos	0,969	TG(16:0/16:0/18:1)|	1.0904	0.261794	1.1338	1.10479	0.427836	0.848519	0.959761	0.468195	1.74679
855.741	1095.81	18.2635	M+Na|M+Na	pos	0,969|0,682	TG(16:0/16:0/18:1)|TG(16:0/18:1/16:0)	0.161059	0.0469126	0.151285	0.137719	0.0494825	0.122892	0.140196	0.0650736	0.264331
848.77	1077.74	17.9624	M+NH4|M+NH4|M+NH4	pos	0,966|0,951	TG(16:0/16:0/18:2)|TG(16:0/18:2/16:0)	1.12929	0.469407	1.72115	0.89724	0.567219	1.053	0.980541	0.560955	2.7767
853.725	1077.29	17.9549	M+Na|M+Na	pos	0,966|0,925	TG(16:0/16:0/18:2)|TG(16:1/18:1/16:0)	0.122438	0.0491806	0.1879	0.0720049	0.0469722	0.101188	0.0960579	0.0568476	0.298398
916.832	1107.34	18.4557	M+NH4	pos	0,331	TG(17:0/18:1/20:2)	0.0137954	0.00425616	0.0126022	0.0132221	0.00768124	0.00995066	0.0123159	0.00532275	0.0416637
928.832	1103.05	18.3842	M+NH4|M+NH4	pos	0,236|0,236	TG(16:0/18:1/22:3)|TG(18:0/18:1/20:3)	0.0419149	0.0170597	0.0436845	0.0323233	0.0214455	0.040726	0.0395203	0.0162409	0.124606
932.864	1135.06	18.9176	M+NH4|M+NH4	pos	0,628|0,512	TG(18:1/20:0/18:1)|TG(20:1/18:1/18:0)	0.0280251	0.00679024	0.0251435	0.0350448	0.0145185	0.0253088	0.0341329	0.0154365	0.0446202
930.848	1116.8	18.6133	M+NH4|M+NH4	pos	0,47|0,478	TG(16:0/18:1/22:2)|TG(20:2/18:1/18:0)	0.0375361	0.0109459	0.0456219	0.0342244	0.025627	0.0239662	0.0410078	0.0210529	0.0925481
960.895	1152.36	19.206	M+NH4	pos	0,585	TG(18:1/22:0/18:1)	0.0167296	0.00223986	0.0148793	0.016575	0.00804966	0.00727304	0.0178305	0.00827065	0.0220109
958.88	1137.38	18.9563	M+NH4	pos	0,538	TG(18:1/18:1/22:1)	0.00541479	0.00155676	0.00371995	0.00324049	0.00217051	0.00154911	0.00298942	0.00150991	0.00254825
952.832	1091.54	18.1924	M+NH4	pos	0,362	TG(18:1/22:5/18:0)	0.0175134	0.00910206	0.0390402	0.0231843	0.0124633	0.0412369	0.0201354	0.0105272	0.109245
924.801	1071.22	17.8537	M+NH4	pos	0,404	TG(18:1/22:5/16:0)	0.154843	0.0768944	0.280133	0.137822	0.0970711	0.258196	0.130828	0.0810222	0.665849
922.785	1063.05	17.7174	M+NH4|M+NH4	pos	0,344|0,453	TG(18:0/22:6/16:1)|TG(18:1/22:6/16:0)	0.0689525	0.0377496	0.123952	0.0749625	0.0451768	0.138188	0.0620537	0.0404952	0.333705
988.926	1168	19.4666	M+NH4|M+NH4	pos	0,452|0,574	TG(16:1/18:1/26:0)|TG(18:1/24:0/18:1)	0.00591219	-0.00139545	0.003079	0.00674901	0.00146637	0	0.00854957	0.00304929	0.0022369
978.942	1186.45	19.7742	M+NH4	pos	0,403	TG(17:0/16:0/26:0)	0.00362554	-0.00151831	0.00224832	0.00288674	0.00506991	0.00196232	0.00391886	0.00367374	0.00580885
880.833	1134.16	18.9027	M+NH4|M+NH4	pos	0,877|0,961	TG(17:0/18:0/17:0)|TG(18:0/16:0/18:0)	0.014919	0	0.0198351	0.0446509	0	0	0.0278571	0	0
976.926	1174.92	19.582	M+NH4|M+NH4	pos	0,252|0,247	TG(17:0/18:1/24:0)|TG(26:0/18:1/15:0)	0.00345953	6.91787e-05	0.00316006	0.00230441	0.00148382	0	0.00396464	0.00167533	0.00341027
878.816	1115.9	18.5983	M+NH4	pos	0,956	TG(18:1/16:0/18:0)	0.24559	0.0573396	0.170965	0.269142	0.0911761	0.130809	0.22916	0.101733	0.400365
883.772	1115.56	18.5927	M+Na|M+Na	pos	0,954|0,956	TG(18:0/18:0/16:1)|TG(18:1/16:0/18:0)	0.0327142	0.0149042	0.0199348	0.0233435	0.0169222	0.0310645	0.0247035	0.0193677	0.0672375
908.864	1151.54	19.1923	M+NH4	pos	0,942	TG(18:0/18:0/18:0)	0.0302641	0	0.0114884	0.0286499	0.0216169	0.0123706	0.0209655	0.0076162	0.0224398
913.819	1151.31	19.1886	M+Na	pos	0,928	TG(18:0/18:0/18:0)	0.00208176	0.00076292	0	0	0	0.00123519	2.73769e-06	0.000516876	0
904.831	1116.52	18.6087	M+NH4|M+NH4	pos	0,964|0,975	TG(18:0/18:0/18:2)|TG(18:1/18:0/18:1)	0.286429	0.104339	0.289902	0.246896	0.141349	0.157867	0.267895	0.154687	0.569417
909.787	1117.16	18.6194	M+Na|M+Na|M+Na	pos	0,964|0,975|0,956	TG(18:0/18:0/18:2)|TG(18:1/18:0/18:1)|TG(18:1/18:1/18:0)	0.0335151	0.02377	0.0212447	0.0191346	0.0233286	0.038814	0.027756	0.0242168	0.0945146
906.848	1134.55	18.9092	M+NH4	pos	0,948	TG(18:0/18:1/18:0)	0.0404389	0.0126872	0.0199933	0.0499454	0.0160561	0.0146213	0.0444103	0.0185096	0.0629641
911.803	1134.48	18.908	M+Na|M+Na	pos	0,948|0,931	TG(18:0/18:1/18:0)|TG(18:0/20:1/16:0)	0.00729993	0.0047373	0.00534644	0.00380142	0.00239803	0.00483018	0.00566217	0.00307684	0.011651
881.756	1098.47	18.3079	M+Na	pos	0.976	TG(18:1/16:0/18:1)	0.118856	0.0342774	0.125033	0.0830922	0.0653554	0.100389	0.0972497	0.0472518	0.300564
876.801	1096.79	18.2799	M+NH4	pos	0,9767	TG(18:1/16:0/18:1)	1.21424	0.381385	1.42237	1.10108	0.738885	1.00949	1.0917	0.592328	2.5592
881.756	1096.35	18.2725	M+Na	pos	0,956	TG(18:1/16:0/18:1)	0.120879	0.0352363	0.12638	0.0842858	0.067283	0.101746	0.0988996	0.0484949	0.30288
874.785	1080.14	18.0024	M+NH4|M+NH4	pos	0,909|0,892	TG(18:1/16:0/18:2)|TG(18:1/16:1/18:1)	0.614405	0.308812	0.95857	0.528505	0.348211	0.55192	0.625226	0.34494	1.75249
902.816	1097.74	18.2956	M+NH4|M+NH4|M+NH4	pos	0,981|0,749|0,777	TG(18:1/18:1/18:1)|TG(16:0/18:1/20:2)|TG(18:0/18:1/18:2)	0.628727	0.150095	0.668616	0.576234	0.541729	0.41431	0.591612	0.307093	1.13655
907.771	1097.79	18.2965	M+Na|M+Na	pos	0,981|0,749	TG(18:1/18:1/18:1)|TG(16:0/18:1/20:2)	0	0	0	0	0	0	0	0	0.00165556
900.801	1080.5	18.0084	M+NH4|M+NH4	pos	0,946|0,467	TG(18:1/18:2/18:1)|TG(18:0/18:1/18:3)	0.329777	0.177802	0.590865	0.308366	0.188611	0.253535	0.315202	0.180583	0.935343
804.708	1028.67	17.1445	M+NH4	pos	0.1	TG(18:2/14:1/15:0)	0.00706722	0.00360385	0.00645839	0.00540501	0.0018754	0.00906008	0.00809554	0.00302256	0.0136525
877.725	1060.91	17.6818	M+Na	pos	0,906	TG(18:2/16:0/18:2)	0.0295466	0.0168121	0.0585625	0.0255786	0.0194381	0.0491822	0.0313494	0.0155768	0.0972115
903.74	1062.53	17.7088	M+Na	pos	0.945	TG(18:2/18:1/18:2)	0.0178163	0.0118549	0.0480217	0.0118417	0.00894076	0.0171722	0.0243756	0.0124047	0.0252888
898.784	1061.88	17.6981	M+NH4	pos	0,945	TG(18:2/18:1/18:2)	0.0269256	0.00280809	0.248973	0.0582317	0.0215705	0.0547113	0.0668952	0.0315701	0.111022
901.724	1042.59	17.3765	M+Na	pos	0.939	TG(18:2/18:2/18:2)	0.00326197	0.00180681	0.0301859	0.000904584	0	0.00489482	0.00379388	0.00248702	0.0039554
