# Supplementary material for: Extracellular vesicles from dental pulp mesenchymal stem cells modulate macrophage phenotype during acute and chronic cardiac inflammation in athymic nude rats with myocardial infarction
Source: Inflamm Regen. 2024 May 28;44:25. doi: 10.1186/s41232-024-00340-7 (PMC11134765; doi:10.1186/s41232-024-00340-7)
Supplement: Supplementary file 2 — Additional file 2: Table S2. Excel file showing the identified proteins from the 3 different MSC-EVs biopsies classified by the unused value. [file 41232_2024_340_MOESM2_ESM.xlsx]

## Sheet: Biopsy 1
Supplementary Table 2. List of the identified proteins in Evs-MSC with unused value >1.3 in Biopsy 1, Biopsy 2 and Biopsy 3.
Accession Number of protein	Protein Code	Name of Protein	Unused Protein Score	Total Protein Score	Protein coverage %	Peptides (95%)
P12111	CO6A3	Collagen alpha-3(VI) chain OS=Homo sapiens OX=9606 GN=COL6A3 PE=1 SV=5	234.52	234.52	54.11	113
P02751	FINC	Fibronectin OS=Homo sapiens OX=9606 GN=FN1 PE=1 SV=5	198.45	198.45	65.44	126
P24821	TENA	Tenascin OS=Homo sapiens OX=9606 GN=TNC PE=1 SV=3	136.74	136.74	52.75	77
P07996	TSP1	Thrombospondin-1 OS=Homo sapiens OX=9606 GN=THBS1 PE=1 SV=2	128.33	128.33	72.48	78
Q99715	COCA1	Collagen alpha-1(XII) chain OS=Homo sapiens OX=9606 GN=COL12A1 PE=1 SV=2	110.44	110.44	36.47	56
P02452	CO1A1	Collagen alpha-1(I) chain OS=Homo sapiens OX=9606 GN=COL1A1 PE=1 SV=6	104.94	104.94	70.29	59
P08123	CO1A2	Collagen alpha-2(I) chain OS=Homo sapiens OX=9606 GN=COL1A2 PE=1 SV=7	70.82	70.82	52.71	39
P12109	CO6A1	Collagen alpha-1(VI) chain OS=Homo sapiens OX=9606 GN=COL6A1 PE=1 SV=3	56.87	56.87	41.73	31
P35555	FBN1	Fibrillin-1 OS=Homo sapiens OX=9606 GN=FBN1 PE=1 SV=4	47.48	47.48	22.99	24
Q08431	MFGM	Lactadherin OS=Homo sapiens OX=9606 GN=MFGE8 PE=1 SV=3	43.72	43.72	80.1	28
P12110	CO6A2	Collagen alpha-2(VI) chain OS=Homo sapiens OX=9606 GN=COL6A2 PE=1 SV=4	42.05	42.05	31.21	25
P11047	LAMC1	Laminin subunit gamma-1 OS=Homo sapiens OX=9606 GN=LAMC1 PE=1 SV=3	36.51	36.51	31.01	17
O43854	EDIL3	EGF-like repeat and discoidin I-like domain-containing protein 3 OS=Homo sapiens OX=9606 GN=EDIL3 PE=1 SV=1	31.75	31.75	61.04	17
P07942	LAMB1	Laminin subunit beta-1 OS=Homo sapiens OX=9606 GN=LAMB1 PE=1 SV=2	28.55	28.54	24.47	13
P08670	VIME	Vimentin OS=Homo sapiens OX=9606 GN=VIM PE=1 SV=4	27.1	27.1	59.01	14
Q7Z7G0	TARSH	Target of Nesh-SH3 OS=Homo sapiens OX=9606 GN=ABI3BP PE=1 SV=2	25.74	25.73	25.94	14
P35579	MYH9	Myosin-9 OS=Homo sapiens OX=9606 GN=MYH9 PE=1 SV=4	22.86	22.86	17.76	10
P60709	ACTB	Actin, cytoplasmic 1 OS=Homo sapiens OX=9606 GN=ACTB PE=1 SV=1	21.71	21.74	65.6	13
P04114	APOB	Apolipoprotein B-100 OS=Homo sapiens OX=9606 GN=APOB PE=1 SV=2	21.61	21.74	10.19	20
P26022	PTX3	Pentraxin-related protein PTX3 OS=Homo sapiens OX=9606 GN=PTX3 PE=1 SV=3	19.77	19.77	40.42	11
P35556	FBN2	Fibrillin-2 OS=Homo sapiens OX=9606 GN=FBN2 PE=1 SV=3	19.46	22.51	13.32	11
Q9Y490	TLN1	Talin-1 OS=Homo sapiens OX=9606 GN=TLN1 PE=1 SV=3	18.14	18.18	12.91	8
Q08380	LG3BP	Galectin-3-binding protein OS=Homo sapiens OX=9606 GN=LGALS3BP PE=1 SV=1	17.12	17.19	37.26	9
P19823	ITIH2	Inter-alpha-trypsin inhibitor heavy chain H2 OS=Homo sapiens OX=9606 GN=ITIH2 PE=1 SV=2	16.92	16.95	17.02	10
P25391	LAMA1	Laminin subunit alpha-1 OS=Homo sapiens OX=9606 GN=LAMA1 PE=1 SV=2	15.19	15.19	9.854	7
P07093	GDN	Glia-derived nexin OS=Homo sapiens OX=9606 GN=SERPINE2 PE=1 SV=1	14.83	14.87	41.96	9
Q14767	LTBP2	Latent-transforming growth factor beta-binding protein 2 OS=Homo sapiens OX=9606 GN=LTBP2 PE=1 SV=3	13.58	13.62	9.94	7
P13611	CSPG2	Versican core protein OS=Homo sapiens OX=9606 GN=VCAN PE=1 SV=3	13.53	13.56	4.653	7
P01023	A2MG	Alpha-2-macroglobulin OS=Homo sapiens OX=9606 GN=A2M PE=1 SV=3	13.14	13.17	14.99	17
P21589	5NTD	5'-nucleotidase OS=Homo sapiens OX=9606 GN=NT5E PE=1 SV=1	12.98	13.17	32.58	7
P07437	TBB5	Tubulin beta chain OS=Homo sapiens OX=9606 GN=TUBB PE=1 SV=2	12.63	12.78	38.06	8
P06396	GELS	Gelsolin OS=Homo sapiens OX=9606 GN=GSN PE=1 SV=1	12.6	12.8	28.39	9
P23142	FBLN1	Fibulin-1 OS=Homo sapiens OX=9606 GN=FBLN1 PE=1 SV=4	12.01	12.01	15.5	6
P02768	ALBU	Albumin OS=Homo sapiens OX=9606 GN=ALB PE=1 SV=2	11.36	11.42	33.17	14
P01024	CO3	Complement C3 OS=Homo sapiens OX=9606 GN=C3 PE=1 SV=2	10.82	11.02	12.93	10
P69905	HBA	Hemoglobin subunit alpha OS=Homo sapiens OX=9606 GN=HBA1 PE=1 SV=2	10.51	10.71	75.35	13
P04406	G3P	Glyceraldehyde-3-phosphate dehydrogenase OS=Homo sapiens OX=9606 GN=GAPDH PE=1 SV=3	9.42	9.63	38.21	6
Q9Y6C2	EMIL1	EMILIN-1 OS=Homo sapiens OX=9606 GN=EMILIN1 PE=1 SV=3	8.95	9.32	20.18	4
P00734	THRB	Prothrombin OS=Homo sapiens OX=9606 GN=F2 PE=1 SV=2	8.64	8.67	19.13	6
P10915	HPLN1	Hyaluronan and proteoglycan link protein 1 OS=Homo sapiens OX=9606 GN=HAPLN1 PE=2 SV=2	7.81	7.86	34.75	4
P12259	FA5	Coagulation factor V OS=Homo sapiens OX=9606 GN=F5 PE=1 SV=4	7.58	7.62	5.845	6
P24043	LAMA2	Laminin subunit alpha-2 OS=Homo sapiens OX=9606 GN=LAMA2 PE=1 SV=4	7.43	7.51	4.1	4
P02774	VTDB	Vitamin D-binding protein OS=Homo sapiens OX=9606 GN=GC PE=1 SV=2	7.41	7.46	13.08	4
P05556	ITB1	Integrin beta-1 OS=Homo sapiens OX=9606 GN=ITGB1 PE=1 SV=2	7.19	7.27	12.91	5
P68366	TBA4A	Tubulin alpha-4A chain OS=Homo sapiens OX=9606 GN=TUBA4A PE=1 SV=1	7.12	7.24	34.82	3
P36955	PEDF	Pigment epithelium-derived factor OS=Homo sapiens OX=9606 GN=SERPINF1 PE=1 SV=4	7.02	7.11	17.46	5
P14543	NID1	Nidogen-1 OS=Homo sapiens OX=9606 GN=NID1 PE=1 SV=3	6.77	6.94	9.062	5
P11142	HSP7C	Heat shock cognate 71 kDa protein OS=Homo sapiens OX=9606 GN=HSPA8 PE=1 SV=1	6.72	6.79	14.86	4
P02649	APOE	Apolipoprotein E OS=Homo sapiens OX=9606 GN=APOE PE=1 SV=1	6.31	6.41	19.56	9
P02771	FETA	Alpha-fetoprotein OS=Homo sapiens OX=9606 GN=AFP PE=1 SV=1	6.18	6.25	23.15	5
P0C0L4	CO4A	Complement C4-A OS=Homo sapiens OX=9606 GN=C4A PE=1 SV=2	5.74	5.86	7.913	4
P18206	VINC	Vinculin OS=Homo sapiens OX=9606 GN=VCL PE=1 SV=4	5.44	5.51	11.2	2
P02765	FETUA	Alpha-2-HS-glycoprotein OS=Homo sapiens OX=9606 GN=AHSG PE=1 SV=2	5.2	5.24	9.264	6
P06733	ENOA	Alpha-enolase OS=Homo sapiens OX=9606 GN=ENO1 PE=1 SV=2	5.11	5.25	17.51	4
Q9NR99	MXRA5	Matrix-remodeling-associated protein 5 OS=Homo sapiens OX=9606 GN=MXRA5 PE=1 SV=3	5.06	5.24	4.915	4
P35442	TSP2	Thrombospondin-2 OS=Homo sapiens OX=9606 GN=THBS2 PE=1 SV=2	4.89	8.41	15.27	4
P19827	ITIH1	Inter-alpha-trypsin inhibitor heavy chain H1 OS=Homo sapiens OX=9606 GN=ITIH1 PE=1 SV=3	4.84	4.94	6.257	3
P04264	K2C1	Keratin, type II cytoskeletal 1 OS=Homo sapiens OX=9606 GN=KRT1 PE=1 SV=6	4.53	4.61	11.8	3
P02787	TRFE	Serotransferrin OS=Homo sapiens OX=9606 GN=TF PE=1 SV=3	4.53	4.57	8.739	3
P41221	WNT5A	Protein Wnt-5a OS=Homo sapiens OX=9606 GN=WNT5A PE=1 SV=2	4.5	4.6	18.16	2
A1L4H1	SRCRL	Soluble scavenger receptor cysteine-rich domain-containing protein SSC5D OS=Homo sapiens OX=9606 GN=SSC5D PE=1 SV=3	4.22	4.29	4.45	3
Q99880	H2B1L	Histone H2B type 1-L OS=Homo sapiens OX=9606 GN=H2BC13 PE=1 SV=3	4.2	4.29	46.03	2
Q4LDE5	SVEP1	Sushi, von Willebrand factor type A, EGF and pentraxin domain-containing protein 1 OS=Homo sapiens OX=9606 GN=SVEP1 PE=1 SV=3	4.18	4.27	2.548	3
Q92626	PXDN	Peroxidasin homolog OS=Homo sapiens OX=9606 GN=PXDN PE=1 SV=2	4.14	4.2	6.288	2
P21926	CD9	CD9 antigen OS=Homo sapiens OX=9606 GN=CD9 PE=1 SV=4	4.09	4.09	20.18	2
P60033	CD81	CD81 antigen OS=Homo sapiens OX=9606 GN=CD81 PE=1 SV=1	4	4	16.53	2
Q7Z304	MAMC2	MAM domain-containing protein 2 OS=Homo sapiens OX=9606 GN=MAMDC2 PE=1 SV=3	3.9	4.01	9.621	2
P14618	KPYM	Pyruvate kinase PKM OS=Homo sapiens OX=9606 GN=PKM PE=1 SV=4	3.77	3.97	15.44	3
P23526	SAHH	Adenosylhomocysteinase OS=Homo sapiens OX=9606 GN=AHCY PE=1 SV=4	3.75	3.81	13.19	2
Q06033	ITIH3	Inter-alpha-trypsin inhibitor heavy chain H3 OS=Homo sapiens OX=9606 GN=ITIH3 PE=1 SV=2	3.73	3.95	13.48	5
P62805	H4	Histone H4 OS=Homo sapiens OX=9606 GN=H4C1 PE=1 SV=2	3.71	3.92	42.72	2
Q5VTE0	EF1A3	Putative elongation factor 1-alpha-like 3 OS=Homo sapiens OX=9606 GN=EEF1A1P5 PE=5 SV=1	3.65	3.71	17.53	2
P00338	LDHA	L-lactate dehydrogenase A chain OS=Homo sapiens OX=9606 GN=LDHA PE=1 SV=2	3.64	3.73	11.14	2
P68871	HBB	Hemoglobin subunit beta OS=Homo sapiens OX=9606 GN=HBB PE=1 SV=2	3.61	3.67	34.01	3
P00747	PLMN	Plasminogen OS=Homo sapiens OX=9606 GN=PLG PE=1 SV=2	3.6	3.67	6.667	3
Q9BTM1	H2AJ	Histone H2A.J OS=Homo sapiens OX=9606 GN=H2AJ PE=1 SV=1	3.54	3.68	35.66	2
P02748	CO9	Complement component C9 OS=Homo sapiens OX=9606 GN=C9 PE=1 SV=2	3.35	3.42	2.326	2
P16070	CD44	CD44 antigen OS=Homo sapiens OX=9606 GN=CD44 PE=1 SV=3	3.16	3.37	4.043	3
P35443	TSP4	Thrombospondin-4 OS=Homo sapiens OX=9606 GN=THBS4 PE=1 SV=2	3.05	3.27	6.868	3
P02461	CO3A1	Collagen alpha-1(III) chain OS=Homo sapiens OX=9606 GN=COL3A1 PE=1 SV=4	3.05	3.25	3.274	2
P06727	APOA4	Apolipoprotein A-IV OS=Homo sapiens OX=9606 GN=APOA4 PE=1 SV=4	2.81	2.97	13.64	2
P00738	HPT	Haptoglobin OS=Homo sapiens OX=9606 GN=HP PE=1 SV=1	2.79	2.85	9.113	2
O95445	APOM	Apolipoprotein M OS=Homo sapiens OX=9606 GN=APOM PE=1 SV=2	2.78	3.02	29.79	3
P02788	TRFL	Lactotransferrin OS=Homo sapiens OX=9606 GN=LTF PE=1 SV=6	2.76	4.18	10.14	4
P05106	ITB3	Integrin beta-3 OS=Homo sapiens OX=9606 GN=ITGB3 PE=1 SV=2	2.73	2.91	5.076	2
P13987	CD59	CD59 glycoprotein OS=Homo sapiens OX=9606 GN=CD59 PE=1 SV=1	2.71	2.78	36.72	3
Q14766	LTBP1	Latent-transforming growth factor beta-binding protein 1 OS=Homo sapiens OX=9606 GN=LTBP1 PE=1 SV=4	2.55	2.83	4.707	2
P04004	VTNC	Vitronectin OS=Homo sapiens OX=9606 GN=VTN PE=1 SV=1	2.53	2.6	13.39	1
P02766	TTHY	Transthyretin OS=Homo sapiens OX=9606 GN=TTR PE=1 SV=1	2.52	2.58	19.73	2
P61224	RAP1B	Ras-related protein Rap-1b OS=Homo sapiens OX=9606 GN=RAP1B PE=1 SV=1	2.38	2.45	33.15	1
Q9H4B7	TBB1	Tubulin beta-1 chain OS=Homo sapiens OX=9606 GN=TUBB1 PE=1 SV=1	2.34	4.24	19.07	2
Q15582	BGH3	Transforming growth factor-beta-induced protein ig-h3 OS=Homo sapiens OX=9606 GN=TGFBI PE=1 SV=1	2.34	2.55	9.37	2
Q92954	PRG4	Proteoglycan 4 OS=Homo sapiens OX=9606 GN=PRG4 PE=1 SV=3	2.32	2.36	3.704	1
O00339	MATN2	Matrilin-2 OS=Homo sapiens OX=9606 GN=MATN2 PE=1 SV=4	2.23	2.44	8.159	2
P02760	AMBP	Protein AMBP OS=Homo sapiens OX=9606 GN=AMBP PE=1 SV=1	2.19	2.21	5.398	1
O14817	TSN4	Tetraspanin-4 OS=Homo sapiens OX=9606 GN=TSPAN4 PE=1 SV=1	2.14	2.16	10.92	1
Q9UGM3	DMBT1	Deleted in malignant brain tumors 1 protein OS=Homo sapiens OX=9606 GN=DMBT1 PE=1 SV=2	2.09	2.1	11.19	1
P07737	PROF1	Profilin-1 OS=Homo sapiens OX=9606 GN=PFN1 PE=1 SV=2	2.05	2.17	14.29	2
Q14624	ITIH4	Inter-alpha-trypsin inhibitor heavy chain H4 OS=Homo sapiens OX=9606 GN=ITIH4 PE=1 SV=4	2.05	2.15	7.527	3
Q16363	LAMA4	Laminin subunit alpha-4 OS=Homo sapiens OX=9606 GN=LAMA4 PE=1 SV=4	2.02	2.02	1.755	1
Q9H0U4	RAB1B	Ras-related protein Rab-1B OS=Homo sapiens OX=9606 GN=RAB1B PE=1 SV=1	2.01	2.02	13.43	1
P02647	APOA1	Apolipoprotein A-I OS=Homo sapiens OX=9606 GN=APOA1 PE=1 SV=1	2.01	2.01	25.09	1
P20742	PZP	Pregnancy zone protein OS=Homo sapiens OX=9606 GN=PZP PE=1 SV=4	2	7.68	8.367	9
P08697	A2AP	Alpha-2-antiplasmin OS=Homo sapiens OX=9606 GN=SERPINF2 PE=1 SV=3	2	2	11	2
P06744	G6PI	Glucose-6-phosphate isomerase OS=Homo sapiens OX=9606 GN=GPI PE=1 SV=4	2	2	3.763	1
Q9C0H2	TTYH3	Protein tweety homolog 3 OS=Homo sapiens OX=9606 GN=TTYH3 PE=1 SV=3	2	2	2.677	1
P02656	APOC3	Apolipoprotein C-III OS=Homo sapiens OX=9606 GN=APOC3 PE=1 SV=1	2	2	16.16	1
Q15063	POSTN	Periostin OS=Homo sapiens OX=9606 GN=POSTN PE=1 SV=2	1.9	2.18	11.6	1
Q9NQC3	RTN4	Reticulon-4 OS=Homo sapiens OX=9606 GN=RTN4 PE=1 SV=2	1.89	2.07	3.943	2
Q8IUX7	AEBP1	Adipocyte enhancer-binding protein 1 OS=Homo sapiens OX=9606 GN=AEBP1 PE=1 SV=1	1.89	2.02	4.577	1
P07358	CO8B	Complement component C8 beta chain OS=Homo sapiens OX=9606 GN=C8B PE=1 SV=3	1.89	1.96	1.861	1
Q92743	HTRA1	Serine protease HTRA1 OS=Homo sapiens OX=9606 GN=HTRA1 PE=1 SV=1	1.87	2.01	9.375	1
P35052	GPC1	Glypican-1 OS=Homo sapiens OX=9606 GN=GPC1 PE=1 SV=2	1.82	1.96	5.018	1
P0DMV9	HS71B	Heat shock 70 kDa protein 1B OS=Homo sapiens OX=9606 GN=HSPA1B PE=1 SV=1	1.78	5.1	10.14	4
P21333	FLNA	Filamin-A OS=Homo sapiens OX=9606 GN=FLNA PE=1 SV=4	1.77	2.06	3.4	2
P00558	PGK1	Phosphoglycerate kinase 1 OS=Homo sapiens OX=9606 GN=PGK1 PE=1 SV=3	1.76	1.88	11.75	1
P13645	K1C10	Keratin, type I cytoskeletal 10 OS=Homo sapiens OX=9606 GN=KRT10 PE=1 SV=6	1.75	1.98	6.336	1
P02679	FIBG	Fibrinogen gamma chain OS=Homo sapiens OX=9606 GN=FGG PE=1 SV=3	1.71	1.89	9.713	1
P10643	CO7	Complement component C7 OS=Homo sapiens OX=9606 GN=C7 PE=1 SV=2	1.48	1.67	3.915	2
P31431	SDC4	Syndecan-4 OS=Homo sapiens OX=9606 GN=SDC4 PE=1 SV=2	1.45	1.64	13.13	2
P63104	1433Z	14-3-3 protein zeta/delta OS=Homo sapiens OX=9606 GN=YWHAZ PE=1 SV=1	1.33	1.42	8.571	1
P04216	THY1	Thy-1 membrane glycoprotein OS=Homo sapiens OX=9606 GN=THY1 PE=1 SV=2	1.32	1.46	16.15	1

## Sheet: Biopsy 2
Table S2. Identified proteins from the 3 different MSC-EVs biopsies classified by the unused value.
Accession Number of protein	Protein Code	Name of Protein	Unused Protein Score	Total Protein Score	Protein coverage %	Peptides (95%)
P02751	FINC	Fibronectin OS=Homo sapiens OX=9606 GN=FN1 PE=1 SV=5	151.57	151.57	57.25	102
P12111	CO6A3	Collagen alpha-3(VI) chain OS=Homo sapiens OX=9606 GN=COL6A3 PE=1 SV=5	129.37	129.37	44.82	67
P07996	TSP1	Thrombospondin-1 OS=Homo sapiens OX=9606 GN=THBS1 PE=1 SV=2	67.26	67.26	39.66	42
P02452	CO1A1	Collagen alpha-1(I) chain OS=Homo sapiens OX=9606 GN=COL1A1 PE=1 SV=5	52.68	52.67	48.5	31
P24821	TENA	Tenascin OS=Homo sapiens OX=9606 GN=TNC PE=1 SV=3	46.08	46.08	22.9	23
P08123	CO1A2	Collagen alpha-2(I) chain OS=Homo sapiens OX=9606 GN=COL1A2 PE=1 SV=7	38.11	38.11	37.26	19
Q08431	MFGM	Lactadherin OS=Homo sapiens OX=9606 GN=MFGE8 PE=1 SV=3	33.82	33.82	79.33	23
P04264	K2C1	Keratin, type II cytoskeletal 1 OS=Homo sapiens OX=9606 GN=KRT1 PE=1 SV=6	32.36	32.36	37.27	16
P12110	CO6A2	Collagen alpha-2(VI) chain OS=Homo sapiens OX=9606 GN=COL6A2 PE=1 SV=4	29.63	29.63	37.59	18
P12109	CO6A1	Collagen alpha-1(VI) chain OS=Homo sapiens OX=9606 GN=COL6A1 PE=1 SV=3	26.91	26.91	25.58	16
P60709	ACTB	Actin, cytoplasmic 1 OS=Homo sapiens OX=9606 GN=ACTB PE=1 SV=1	23.56	23.56	68	14
Q99715	COCA1	Collagen alpha-1(XII) chain OS=Homo sapiens OX=9606 GN=COL12A1 PE=1 SV=2	23.4	23.49	15.57	13
Q15582	BGH3	Transforming growth factor-beta-induced protein ig-h3 OS=Homo sapiens OX=9606 GN=TGFBI PE=1 SV=1	22.89	22.92	33.24	13
P04114	APOB	Apolipoprotein B-100 OS=Homo sapiens OX=9606 GN=APOB PE=1 SV=2	22.62	22.79	14	43
P26022	PTX3	Pentraxin-related protein PTX3 OS=Homo sapiens OX=9606 GN=PTX3 PE=1 SV=3	21.27	21.27	41.99	12
P01023	A2MG	Alpha-2-macroglobulin OS=Homo sapiens OX=9606 GN=A2M PE=1 SV=3	17.9	17.9	22.66	34
P69905	HBA	Hemoglobin subunit alpha OS=Homo sapiens OX=9606 GN=HBA1 PE=1 SV=2	16.82	16.96	97.18	47
P35527	K1C9	Keratin, type I cytoskeletal 9 OS=Homo sapiens OX=9606 GN=KRT9 PE=1 SV=3	14.81	14.81	35.15	10
O43854	EDIL3	EGF-like repeat and discoidin I-like domain-containing protein 3 OS=Homo sapiens OX=9606 GN=EDIL3 PE=1 SV=1	13.36	13.36	34.79	8
P02768	ALBU	Albumin OS=Homo sapiens OX=9606 GN=ALB PE=1 SV=2	12.82	12.84	42.86	29
P19823	ITIH2	Inter-alpha-trypsin inhibitor heavy chain H2 OS=Homo sapiens OX=9606 GN=ITIH2 PE=1 SV=2	10.98	10.98	19.77	10
Q06033	ITIH3	Inter-alpha-trypsin inhibitor heavy chain H3 OS=Homo sapiens OX=9606 GN=ITIH3 PE=1 SV=2	10.91	10.98	11.91	9
P06396	GELS	Gelsolin OS=Homo sapiens OX=9606 GN=GSN PE=1 SV=1	10.64	10.72	25.96	9
P01024	CO3	Complement C3 OS=Homo sapiens OX=9606 GN=C3 PE=1 SV=2	9.35	9.36	9.561	11
P02765	FETUA	Alpha-2-HS-glycoprotein OS=Homo sapiens OX=9606 GN=AHSG PE=1 SV=2	8.64	8.68	14.44	13
P35442	TSP2	Thrombospondin-2 OS=Homo sapiens OX=9606 GN=THBS2 PE=1 SV=2	7.21	10.98	15.1	5
P00734	THRB	Prothrombin OS=Homo sapiens OX=9606 GN=F2 PE=1 SV=2	7.13	7.14	11.9	8
P23142	FBLN1	Fibulin-1 OS=Homo sapiens OX=9606 GN=FBLN1 PE=1 SV=4	6.98	7.01	10.24	4
P35579	MYH9	Myosin-9 OS=Homo sapiens OX=9606 GN=MYH9 PE=1 SV=4	6.33	6.39	10.2	4
P0C0L4	CO4A	Complement C4-A OS=Homo sapiens OX=9606 GN=C4A PE=1 SV=2	6.19	6.26	7.11	5
P21589	5NTD	5'-nucleotidase OS=Homo sapiens OX=9606 GN=NT5E PE=1 SV=1	6.05	6.05	12.89	3
P02748	CO9	Complement component C9 OS=Homo sapiens OX=9606 GN=C9 PE=1 SV=2	6.03	6.03	5.009	3
P07355	ANXA2	Annexin A2 OS=Homo sapiens OX=9606 GN=ANXA2 PE=1 SV=2	6	6	16.81	3
P02649	APOE	Apolipoprotein E OS=Homo sapiens OX=9606 GN=APOE PE=1 SV=1	5.78	5.84	22.71	7
P05556	ITB1	Integrin beta-1 OS=Homo sapiens OX=9606 GN=ITGB1 PE=1 SV=2	5.55	5.6	7.895	3
P02788	TRFL	Lactotransferrin OS=Homo sapiens OX=9606 GN=LTF PE=1 SV=6	5.51	5.6	11.69	4
P62805	H4	Histone H4 OS=Homo sapiens OX=9606 GN=H4C1 PE=1 SV=2	5.35	5.41	30.1	3
P13645	K1C10	Keratin, type I cytoskeletal 10 OS=Homo sapiens OX=9606 GN=KRT10 PE=1 SV=6	5.2	5.27	16.27	3
Q14624	ITIH4	Inter-alpha-trypsin inhibitor heavy chain H4 OS=Homo sapiens OX=9606 GN=ITIH4 PE=1 SV=4	5.07	5.18	9.892	6
P36955	PEDF	Pigment epithelium-derived factor OS=Homo sapiens OX=9606 GN=SERPINF1 PE=1 SV=4	4.94	5.09	17.94	3
P04406	G3P	Glyceraldehyde-3-phosphate dehydrogenase OS=Homo sapiens OX=9606 GN=GAPDH PE=1 SV=3	4.79	4.84	21.19	3
P02655	APOC2	Apolipoprotein C-II OS=Homo sapiens OX=9606 GN=APOC2 PE=1 SV=1	4.67	4.71	16.83	5
P68363	TBA1B	Tubulin alpha-1B chain OS=Homo sapiens OX=9606 GN=TUBA1B PE=1 SV=1	4.48	4.63	20.62	3
P04004	VTNC	Vitronectin OS=Homo sapiens OX=9606 GN=VTN PE=1 SV=1	4.4	4.44	9.833	2
P35908	K22E	Keratin, type II cytoskeletal 2 epidermal OS=Homo sapiens OX=9606 GN=KRT2 PE=1 SV=2	4.34	6.41	10.95	3
Q08380	LG3BP	Galectin-3-binding protein OS=Homo sapiens OX=9606 GN=LGALS3BP PE=1 SV=1	4.11	4.12	16.92	2
P11047	LAMC1	Laminin subunit gamma-1 OS=Homo sapiens OX=9606 GN=LAMC1 PE=1 SV=3	4.04	4.14	5.221	2
P07437	TBB5	Tubulin beta chain OS=Homo sapiens OX=9606 GN=TUBB PE=1 SV=2	4.03	4.04	13.06	2
P18206	VINC	Vinculin OS=Homo sapiens OX=9606 GN=VCL PE=1 SV=4	4.02	4.02	5.556	2
P62834	RAP1A	Ras-related protein Rap-1A OS=Homo sapiens OX=9606 GN=RAP1A PE=1 SV=1	4.01	4.01	13.59	2
P00558	PGK1	Phosphoglycerate kinase 1 OS=Homo sapiens OX=9606 GN=PGK1 PE=1 SV=3	4	4	16.79	2
P60033	CD81	CD81 antigen OS=Homo sapiens OX=9606 GN=CD81 PE=1 SV=1	3.54	3.61	25	2
P21926	CD9	CD9 antigen OS=Homo sapiens OX=9606 GN=CD9 PE=1 SV=4	3.46	3.52	15.35	2
P00338	LDHA	L-lactate dehydrogenase A chain OS=Homo sapiens OX=9606 GN=LDHA PE=1 SV=2	3.31	3.34	10.54	2
P02771	FETA	Alpha-fetoprotein OS=Homo sapiens OX=9606 GN=AFP PE=1 SV=1	3.29	3.38	11.99	3
P35555	FBN1	Fibrillin-1 OS=Homo sapiens OX=9606 GN=FBN1 PE=1 SV=4	3.23	3.43	3.483	2
P19827	ITIH1	Inter-alpha-trypsin inhibitor heavy chain H1 OS=Homo sapiens OX=9606 GN=ITIH1 PE=1 SV=3	3.23	3.29	4.171	2
P0DMV9	HS71B	Heat shock 70 kDa protein 1B OS=Homo sapiens OX=9606 GN=HSPA1B PE=1 SV=1	3.15	3.2	9.048	2
Q5VTE0	EF1A3	Putative elongation factor 1-alpha-like 3 OS=Homo sapiens OX=9606 GN=EEF1A1P5 PE=5 SV=1	3.14	3.2	9.74	2
Q9BTM1	H2AJ	Histone H2A.J OS=Homo sapiens OX=9606 GN=H2AJ PE=1 SV=1	3.14	3.19	21.71	2
P20742	PZP	Pregnancy zone protein OS=Homo sapiens OX=9606 GN=PZP PE=1 SV=4	3.02	9.93	14.51	11
P10915	HPLN1	Hyaluronan and proteoglycan link protein 1 OS=Homo sapiens OX=9606 GN=HAPLN1 PE=2 SV=2	3	3.09	20.9	1
Q7Z304	MAMC2	MAM domain-containing protein 2 OS=Homo sapiens OX=9606 GN=MAMDC2 PE=1 SV=3	2.78	2.92	8.601	2
P68871	HBB	Hemoglobin subunit beta OS=Homo sapiens OX=9606 GN=HBB PE=1 SV=2	2.78	2.83	51.02	9
P62937	PPIA	Peptidyl-prolyl cis-trans isomerase A OS=Homo sapiens OX=9606 GN=PPIA PE=1 SV=2	2.73	2.84	27.27	1
Q9Y490	TLN1	Talin-1 OS=Homo sapiens OX=9606 GN=TLN1 PE=1 SV=3	2.65	2.74	4.093	1
P07093	GDN	Glia-derived nexin OS=Homo sapiens OX=9606 GN=SERPINE2 PE=1 SV=1	2.56	2.64	13.32	2
P02656	APOC3	Apolipoprotein C-III OS=Homo sapiens OX=9606 GN=APOC3 PE=1 SV=1	2.52	2.7	19.19	4
Q9Y6C2	EMIL1	EMILIN-1 OS=Homo sapiens OX=9606 GN=EMILIN1 PE=1 SV=3	2.4	2.58	11.71	2
P06727	APOA4	Apolipoprotein A-IV OS=Homo sapiens OX=9606 GN=APOA4 PE=1 SV=4	2.35	2.53	8.586	3
P14543	NID1	Nidogen-1 OS=Homo sapiens OX=9606 GN=NID1 PE=1 SV=3	2.23	2.27	1.443	2
P13611	CSPG2	Versican core protein OS=Homo sapiens OX=9606 GN=VCAN PE=1 SV=3	2.21	2.26	2.002	2
P07942	LAMB1	Laminin subunit beta-1 OS=Homo sapiens OX=9606 GN=LAMB1 PE=1 SV=2	2.1	2.13	3.695	1
P68133	ACTS	Actin, alpha skeletal muscle OS=Homo sapiens OX=9606 GN=ACTA1 PE=1 SV=1	2.04	16.86	36.07	10
Q99880	H2B1L	Histone H2B type 1-L OS=Homo sapiens OX=9606 GN=H2BC13 PE=1 SV=3	2.04	2.06	27.78	2
P12259	FA5	Coagulation factor V OS=Homo sapiens OX=9606 GN=F5 PE=1 SV=4	2.03	2.04	3.732	4
P14618	KPYM	Pyruvate kinase PKM OS=Homo sapiens OX=9606 GN=PKM PE=1 SV=4	2.02	2.02	5.65	1
P98160	PGBM	Basement membrane-specific heparan sulfate proteoglycan core protein OS=Homo sapiens OX=9606 GN=HSPG2 PE=1 SV=4	2.01	2.01	1.048	1
P00747	PLMN	Plasminogen OS=Homo sapiens OX=9606 GN=PLG PE=1 SV=2	2	2	5.926	1
P60660	MYL6	Myosin light polypeptide 6 OS=Homo sapiens OX=9606 GN=MYL6 PE=1 SV=2	2	2	20.53	1
Q96SK3	ZN607	Zinc finger protein 607 OS=Homo sapiens OX=9606 GN=ZNF607 PE=1 SV=3	2	2	3.592	1
P02647	APOA1	Apolipoprotein A-I OS=Homo sapiens OX=9606 GN=APOA1 PE=1 SV=1	2	2	10.11	1
Q9UK55	ZPI	Protein Z-dependent protease inhibitor OS=Homo sapiens OX=9606 GN=SERPINA10 PE=1 SV=1	2	2	2.252	1
Q5C9Z4	NOM1	Nucleolar MIF4G domain-containing protein 1 OS=Homo sapiens OX=9606 GN=NOM1 PE=1 SV=1	2	2	1.163	1
P08697	A2AP	Alpha-2-antiplasmin OS=Homo sapiens OX=9606 GN=SERPINF2 PE=1 SV=3	1.96	2.19	18.33	2
Q15063	POSTN	Periostin OS=Homo sapiens OX=9606 GN=POSTN PE=1 SV=2	1.91	2.12	9.809	2
P39059	COFA1	Collagen alpha-1(XV) chain OS=Homo sapiens OX=9606 GN=COL15A1 PE=1 SV=2	1.7	1.86	4.035	1
O95445	APOM	Apolipoprotein M OS=Homo sapiens OX=9606 GN=APOM PE=1 SV=2	1.59	1.87	10.64	2
Q6SA08	TSSK4	Testis-specific serine/threonine-protein kinase 4 OS=Homo sapiens OX=9606 GN=TSSK4 PE=1 SV=1	1.44	1.57	2.439	1

## Sheet: Biopsy 3
Accession Number of protein	Protein Code	Name of Protein	Unused Protein Score	Total Protein Score	Protein coverage %	Peptides (95%)
P02751	FINC	Fibronectin OS=Homo sapiens OX=9606 GN=FN1 PE=1 SV=5	198.9	198.9	55.87	51.07
P02452	CO1A1	Collagen alpha-1(I) chain OS=Homo sapiens OX=9606 GN=COL1A1 PE=1 SV=6	160.08	160.08	80.26	68.58
P24821	TENA	Tenascin OS=Homo sapiens OX=9606 GN=TNC PE=1 SV=3	127.19	127.19	41.44	31.67
P12111	CO6A3	Collagen alpha-3(VI) chain OS=Homo sapiens OX=9606 GN=COL6A3 PE=1 SV=5	114.25	114.24	29.9	20.55
P07996	TSP1	Thrombospondin-1 OS=Homo sapiens OX=9606 GN=THBS1 PE=1 SV=2	101.1	101.1	64.02	52.14
P08123	CO1A2	Collagen alpha-2(I) chain OS=Homo sapiens OX=9606 GN=COL1A2 PE=1 SV=7	99.06	100.16	63.98	53.59
P35555	FBN1	Fibrillin-1 OS=Homo sapiens OX=9606 GN=FBN1 PE=1 SV=4	59.54	59.53	21.84	14.87
Q08431	MFGM	Lactadherin OS=Homo sapiens OX=9606 GN=MFGE8 PE=1 SV=3	41.74	41.74	71.83	56.59
Q9Y6C2	EMIL1	EMILIN-1 OS=Homo sapiens OX=9606 GN=EMILIN1 PE=1 SV=3	31.05	31.05	32.78	22.93
P05556	ITB1	Integrin beta-1 OS=Homo sapiens OX=9606 GN=ITGB1 PE=1 SV=2	30.92	31	31.58	23.81
P35556	FBN2	Fibrillin-2 OS=Homo sapiens OX=9606 GN=FBN2 PE=1 SV=3	29.57	34.4	13.87	7.521
P12109	CO6A1	Collagen alpha-1(VI) chain OS=Homo sapiens OX=9606 GN=COL6A1 PE=1 SV=3	28.52	28.68	36.28	17.9
P11047	LAMC1	Laminin subunit gamma-1 OS=Homo sapiens OX=9606 GN=LAMC1 PE=1 SV=3	27.28	27.37	18.21	12.43
O43854	EDIL3	EGF-like repeat and discoidin I-like domain-containing protein 3 OS=Homo sapiens OX=9606 GN=EDIL3 PE=1 SV=1	24.31	24.31	50.42	35.62
P12110	CO6A2	Collagen alpha-2(VI) chain OS=Homo sapiens OX=9606 GN=COL6A2 PE=1 SV=4	24.13	24.17	25.61	16.88
P60709	ACTB	Actin, cytoplasmic 1 OS=Homo sapiens OX=9606 GN=ACTB PE=1 SV=1	20.48	20.48	44.8	40.8
Q14767	LTBP2	Latent-transforming growth factor beta-binding protein 2 OS=Homo sapiens OX=9606 GN=LTBP2 PE=1 SV=3	19.66	19.73	13.34	8.237
P02768	ALBU	Albumin OS=Homo sapiens OX=9606 GN=ALB PE=1 SV=2	19.32	19.4	43.51	22.33
P04114	APOB	Apolipoprotein B-100 OS=Homo sapiens OX=9606 GN=APOB PE=1 SV=2	19	19.33	7.21	4.12
P19823	ITIH2	Inter-alpha-trypsin inhibitor heavy chain H2 OS=Homo sapiens OX=9606 GN=ITIH2 PE=1 SV=2	15.81	15.81	16.49	11.21
P69905	HBA	Hemoglobin subunit alpha OS=Homo sapiens OX=9606 GN=HBA1 PE=1 SV=2	15.71	15.76	97.89	62.68
P26022	PTX3	Pentraxin-related protein PTX3 OS=Homo sapiens OX=9606 GN=PTX3 PE=1 SV=3	14.27	14.42	35.96	31.76
P16070	CD44	CD44 antigen OS=Homo sapiens OX=9606 GN=CD44 PE=1 SV=3	13.81	13.86	12.94	10.38
P06396	GELS	Gelsolin OS=Homo sapiens OX=9606 GN=GSN PE=1 SV=1	13.53	13.57	24.17	13.17
P08670	VIME	Vimentin OS=Homo sapiens OX=9606 GN=VIM PE=1 SV=4	12.39	12.43	44.64	18.67
P13987	CD59	CD59 glycoprotein OS=Homo sapiens OX=9606 GN=CD59 PE=1 SV=1	10.7	10.7	46.09	39.06
Q9H1J7	WNT5B	Protein Wnt-5b OS=Homo sapiens OX=9606 GN=WNT5B PE=2 SV=2	10.66	10.67	30.92	20.89
Q15582	BGH3	Transforming growth factor-beta-induced protein ig-h3 OS=Homo sapiens OX=9606 GN=TGFBI PE=1 SV=1	10.16	10.17	13.18	8.346
Q4LDE5	SVEP1	Sushi, von Willebrand factor type A, EGF and pentraxin domain-containing protein 1 OS=Homo sapiens OX=9606 GN=SVEP1 PE=1 SV=3	9.94	10.02	4.229	1.68
Q9Y490	TLN1	Talin-1 OS=Homo sapiens OX=9606 GN=TLN1 PE=1 SV=3	9.76	9.86	7.871	2.755
P23142	FBLN1	Fibulin-1 OS=Homo sapiens OX=9606 GN=FBLN1 PE=1 SV=4	9.49	9.53	17.78	8.819
P02748	CO9	Complement component C9 OS=Homo sapiens OX=9606 GN=C9 PE=1 SV=2	8.85	8.93	6.261	6.261
P60033	CD81	CD81 antigen OS=Homo sapiens OX=9606 GN=CD81 PE=1 SV=1	8.18	8.18	26.69	18.22
P07942	LAMB1	Laminin subunit beta-1 OS=Homo sapiens OX=9606 GN=LAMB1 PE=1 SV=2	7.83	7.89	5.263	3.247
P01024	CO3	Complement C3 OS=Homo sapiens OX=9606 GN=C3 PE=1 SV=2	7.71	7.74	8.058	5.232
P02787	TRFE	Serotransferrin OS=Homo sapiens OX=9606 GN=TF PE=1 SV=3	7.2	7.28	9.742	3.582
P02765	FETUA	Alpha-2-HS-glycoprotein OS=Homo sapiens OX=9606 GN=AHSG PE=1 SV=2	7.07	7.15	19.62	9.264
P02771	FETA	Alpha-fetoprotein OS=Homo sapiens OX=9606 GN=AFP PE=1 SV=1	6.87	7.02	13.14	6.24
P02649	APOE	Apolipoprotein E OS=Homo sapiens OX=9606 GN=APOE PE=1 SV=1	6.59	6.71	15.77	9.779
P21589	5NTD	5'-nucleotidase OS=Homo sapiens OX=9606 GN=NT5E PE=1 SV=1	6.49	6.68	14.63	11.5
P04406	G3P	Glyceraldehyde-3-phosphate dehydrogenase OS=Homo sapiens OX=9606 GN=GAPDH PE=1 SV=3	6.11	6.24	18.51	14.93
P29966	MARCS	Myristoylated alanine-rich C-kinase substrate OS=Homo sapiens OX=9606 GN=MARCKS PE=1 SV=4	6.07	6.08	24.7	20.18
P00734	THRB	Prothrombin OS=Homo sapiens OX=9606 GN=F2 PE=1 SV=2	6.02	6.26	14.79	5.466
P35613	BASI	Basigin OS=Homo sapiens OX=9606 GN=BSG PE=1 SV=2	6	6	12.47	12.47
Q15113	PCOC1	Procollagen C-endopeptidase enhancer 1 OS=Homo sapiens OX=9606 GN=PCOLCE PE=1 SV=2	5.38	5.44	5.345	5.345
P0C0L4	CO4A	Complement C4-A OS=Homo sapiens OX=9606 GN=C4A PE=1 SV=2	5.36	5.44	3.555	2.466
P12259	FA5	Coagulation factor V OS=Homo sapiens OX=9606 GN=F5 PE=1 SV=4	5.14	5.22	3.597	1.978
Q16363	LAMA4	Laminin subunit alpha-4 OS=Homo sapiens OX=9606 GN=LAMA4 PE=1 SV=4	4.98	5.05	6.747	2.084
P11142	HSP7C	Heat shock cognate 71 kDa protein OS=Homo sapiens OX=9606 GN=HSPA8 PE=1 SV=1	4.96	5.08	14.4	6.037
P21926	CD9	CD9 antigen OS=Homo sapiens OX=9606 GN=CD9 PE=1 SV=4	4.81	4.84	20.18	15.35
P01023	A2MG	Alpha-2-macroglobulin OS=Homo sapiens OX=9606 GN=A2M PE=1 SV=3	4.71	4.84	5.97	5.224
P04004	VTNC	Vitronectin OS=Homo sapiens OX=9606 GN=VTN PE=1 SV=1	4.65	4.75	13.6	7.113
Q99715	COCA1	Collagen alpha-1(XII) chain OS=Homo sapiens OX=9606 GN=COL12A1 PE=1 SV=2	4.58	4.68	3.983	2.808
P21333	FLNA	Filamin-A OS=Homo sapiens OX=9606 GN=FLNA PE=1 SV=4	4.48	4.63	4.005	1.284
Q06033	ITIH3	Inter-alpha-trypsin inhibitor heavy chain H3 OS=Homo sapiens OX=9606 GN=ITIH3 PE=1 SV=2	4.15	4.23	4.944	4.27
P26006	ITA3	Integrin alpha-3 OS=Homo sapiens OX=9606 GN=ITGA3 PE=1 SV=5	4.06	4.15	5.899	3.425
P02656	APOC3	Apolipoprotein C-III OS=Homo sapiens OX=9606 GN=APOC3 PE=1 SV=1	4	4	19.19	19.19
O14817	TSN4	Tetraspanin-4 OS=Homo sapiens OX=9606 GN=TSPAN4 PE=1 SV=1	4	4	10.92	10.92
P68871	HBB	Hemoglobin subunit beta OS=Homo sapiens OX=9606 GN=HBB PE=1 SV=2	3.97	4.02	55.1	21.09
P10909	CLUS	Clusterin OS=Homo sapiens OX=9606 GN=CLU PE=1 SV=1	3.81	3.97	14.48	6.013
P13611	CSPG2	Versican core protein OS=Homo sapiens OX=9606 GN=VCAN PE=1 SV=3	3.76	4.03	3.239	1.296
P61224	RAP1B	Ras-related protein Rap-1b OS=Homo sapiens OX=9606 GN=RAP1B PE=1 SV=1	3.65	3.74	19.02	14.67
P09382	LEG1	Galectin-1 OS=Homo sapiens OX=9606 GN=LGALS1 PE=1 SV=2	3.52	3.66	33.33	18.52
Q15063	POSTN	Periostin OS=Homo sapiens OX=9606 GN=POSTN PE=1 SV=2	3.43	3.62	7.416	3.349
P68133	ACTS	Actin, alpha skeletal muscle OS=Homo sapiens OX=9606 GN=ACTA1 PE=1 SV=1	3.27	18.6	31.03	27.59
P05106	ITB3	Integrin beta-3 OS=Homo sapiens OX=9606 GN=ITGB3 PE=1 SV=2	3.11	3.21	7.614	3.426
O95445	APOM	Apolipoprotein M OS=Homo sapiens OX=9606 GN=APOM PE=1 SV=2	3	3.14	22.87	10.64
P80297	MT1X	Metallothionein-1X OS=Homo sapiens OX=9606 GN=MT1X PE=1 SV=1	2.9	2.95	32.79	32.79
P19827	ITIH1	Inter-alpha-trypsin inhibitor heavy chain H1 OS=Homo sapiens OX=9606 GN=ITIH1 PE=1 SV=3	2.73	2.88	4.94	2.305
P02774	VTDB	Vitamin D-binding protein OS=Homo sapiens OX=9606 GN=GC PE=1 SV=2	2.69	2.86	12.45	5.907
P24043	LAMA2	Laminin subunit alpha-2 OS=Homo sapiens OX=9606 GN=LAMA2 PE=1 SV=4	2.67	2.73	2.05	0.3523
P80723	BASP1	Brain acid soluble protein 1 OS=Homo sapiens OX=9606 GN=BASP1 PE=1 SV=2	2.6	2.72	21.15	16.74
P06733	ENOA	Alpha-enolase OS=Homo sapiens OX=9606 GN=ENO1 PE=1 SV=2	2.6	2.63	9.677	4.147
O60565	GREM1	Gremlin-1 OS=Homo sapiens OX=9606 GN=GREM1 PE=1 SV=1	2.53	2.6	18.48	8.696
Q09666	AHNK	Neuroblast differentiation-associated protein AHNAK OS=Homo sapiens OX=9606 GN=AHNAK PE=1 SV=2	2.48	2.52	7.963	1.494
Q99880	H2B1L	Histone H2B type 1-L OS=Homo sapiens OX=9606 GN=H2BC13 PE=1 SV=3	2.46	2.51	46.83	11.9
P07093	GDN	Glia-derived nexin OS=Homo sapiens OX=9606 GN=SERPINE2 PE=1 SV=1	2.21	2.32	22.36	13.57
O75954	TSN9	Tetraspanin-9 OS=Homo sapiens OX=9606 GN=TSPAN9 PE=1 SV=1	2.13	2.14	10.88	4.603
Q6UXH8	CCBE1	Collagen and calcium-binding EGF domain-containing protein 1 OS=Homo sapiens OX=9606 GN=CCBE1 PE=1 SV=1	2.1	2.18	10.59	2.463
P02647	APOA1	Apolipoprotein A-I OS=Homo sapiens OX=9606 GN=APOA1 PE=1 SV=1	2.06	2.08	20.22	8.989
P36955	PEDF	Pigment epithelium-derived factor OS=Homo sapiens OX=9606 GN=SERPINF1 PE=1 SV=4	2.02	2.03	5.024	3.349
P20742	PZP	Pregnancy zone protein OS=Homo sapiens OX=9606 GN=PZP PE=1 SV=4	2	2.64	4.251	1.687
Q92743	HTRA1	Serine protease HTRA1 OS=Homo sapiens OX=9606 GN=HTRA1 PE=1 SV=1	2	2	4.792	2.292
Q08380	LG3BP	Galectin-3-binding protein OS=Homo sapiens OX=9606 GN=LGALS3BP PE=1 SV=1	2	2	1.88	1.88
P14209	CD99	CD99 antigen OS=Homo sapiens OX=9606 GN=CD99 PE=1 SV=1	2	2	5.405	5.405
P08697	A2AP	Alpha-2-antiplasmin OS=Homo sapiens OX=9606 GN=SERPINF2 PE=1 SV=3	2	2	2.24	2.24
P00747	PLMN	Plasminogen OS=Homo sapiens OX=9606 GN=PLG PE=1 SV=2	2	2	3.21	3.21
P35052	GPC1	Glypican-1 OS=Homo sapiens OX=9606 GN=GPC1 PE=1 SV=2	1.89	1.92	3.763	1.792
P02655	APOC2	Apolipoprotein C-II OS=Homo sapiens OX=9606 GN=APOC2 PE=1 SV=1	1.88	2	16.83	16.83
Q969P0	IGSF8	Immunoglobulin superfamily member 8 OS=Homo sapiens OX=9606 GN=IGSF8 PE=1 SV=1	1.85	1.94	5.057	2.284
P14618	KPYM	Pyruvate kinase PKM OS=Homo sapiens OX=9606 GN=PKM PE=1 SV=4	1.8	1.85	2.448	2.448
Q9ULI3	HEG1	Protein HEG homolog 1 OS=Homo sapiens OX=9606 GN=HEG1 PE=1 SV=3	1.75	1.87	1.738	0.5793
Q4V9L6	TM119	Transmembrane protein 119 OS=Homo sapiens OX=9606 GN=TMEM119 PE=1 SV=1	1.74	1.85	14.13	6.36
P02461	CO3A1	Collagen alpha-1(III) chain OS=Homo sapiens OX=9606 GN=COL3A1 PE=1 SV=4	1.72	1.82	2.046	0.8186
P48509	CD151	CD151 antigen OS=Homo sapiens OX=9606 GN=CD151 PE=1 SV=3	1.61	1.71	9.091	3.557
P02679	FIBG	Fibrinogen gamma chain OS=Homo sapiens OX=9606 GN=FGG PE=1 SV=3	1.6	1.68	1.987	1.987
P06727	APOA4	Apolipoprotein A-IV OS=Homo sapiens OX=9606 GN=APOA4 PE=1 SV=4	1.59	1.73	12.12	8.586
P98160	PGBM	Basement membrane-specific heparan sulfate proteoglycan core protein OS=Homo sapiens OX=9606 GN=HSPG2 PE=1 SV=4	1.51	1.7	1.389	0.1822
Q5VTE0	EF1A3	Putative elongation factor 1-alpha-like 3 OS=Homo sapiens OX=9606 GN=EEF1A1P5 PE=5 SV=1	1.5	1.61	7.576	5.195
P27701	CD82	CD82 antigen OS=Homo sapiens OX=9606 GN=CD82 PE=1 SV=1	1.48	1.57	3.745	3.745
P51149	RAB7A	Ras-related protein Rab-7a OS=Homo sapiens OX=9606 GN=RAB7A PE=1 SV=1	1.46	1.54	8.696	6.763
Q14699	RFTN1	Raftlin OS=Homo sapiens OX=9606 GN=RFTN1 PE=1 SV=4	1.42	1.51	2.941	2.941
Q13740	CD166	CD166 antigen OS=Homo sapiens OX=9606 GN=ALCAM PE=1 SV=2	1.33	1.5	4.288	1.887
				1.52	52.73	0
