# Supplementary material for: Extracellular vesicles from dental pulp mesenchymal stem cells modulate macrophage phenotype during acute and chronic cardiac inflammation in athymic nude rats with myocardial infarction
Source: Inflamm Regen. 2024 May 28;44:25. doi: 10.1186/s41232-024-00340-7 (PMC11134765; doi:10.1186/s41232-024-00340-7)
Supplement: Supplementary file 3 — Additional file 3: Table S3. Excel file representing read counts of 99 common miRNAs in MSC-EVs from the three biopsies. [file 41232_2024_340_MOESM3_ESM.xlsx]

## Sheet: Sheet 1
Table S3. Read counts of 99 common miRNAs in MSC-EVs from the three biopsies.
miRNA	Biopsy 1	Biopsy 2	Biopsy 3
hsa-let-7a-5p	58	14	83
hsa-let-7b-5p	32	11	45
hsa-let-7c-5p	50	11	73
hsa-let-7d-3p	5	1	4
hsa-let-7e-5p	12	6	10
hsa-let-7f-5p	33	7	41
hsa-let-7g-5p	30	10	26
hsa-let-7i-5p	28	7	33
hsa-miR-100-5p	12	4	6
hsa-miR-10393-3p	0	12	18
hsa-miR-106b-5p	4	2	3
hsa-miR-107	9	5	2
hsa-miR-1246	43	9	9
hsa-miR-125a-5p	8	2	2
hsa-miR-125b-5p	6	3	6
hsa-miR-126-3p	49	7	27
hsa-miR-126-5p	678	98	396
hsa-miR-127-3p	41	2	24
hsa-miR-1277-5p	30	70	17
hsa-miR-136-3p	4	1	5
hsa-miR-139-5p	52	4	21
hsa-miR-142-3p	14	6	8
hsa-miR-143-3p	6	2	2
hsa-miR-144-3p	7	3	1
hsa-miR-145-3p	1	1	5
hsa-miR-1468-5p	4	1	7
hsa-miR-148a-3p	34	7	25
hsa-miR-150-5p	80	10	52
hsa-miR-151a-3p	5	3	9
hsa-miR-15a-5p	11	4	10
hsa-miR-15b-5p	133	24	113
hsa-miR-16-5p	377	88	386
hsa-miR-18a-3p	1	1	5
hsa-miR-18a-5p	10	4	6
hsa-miR-18b-5p	10	4	6
hsa-miR-191-5p	45	5	48
hsa-miR-192-5p	4	1	4
hsa-miR-195-5p	2	1	2
hsa-miR-197-3p	1	2	3
hsa-miR-199a-3p	122	30	170
hsa-miR-199a-5p	6	1	3
hsa-miR-199b-3p	122	30	170
hsa-miR-199b-5p	7	3	12
hsa-miR-19a-3p	32	2	17
hsa-miR-19b-3p	32	2	17
hsa-miR-204-5p	2	0	1
hsa-miR-20a-5p	7	5	4
hsa-miR-21-5p	298	72	299
hsa-miR-214-3p	7	2	13
hsa-miR-218-5p	8	2	9
hsa-miR-22-3p	8	2	10
hsa-miR-221-3p	309	102	755
hsa-miR-222-3p	47	4	36
hsa-miR-223-3p	76	16	67
hsa-miR-23a-3p	40	19	39
hsa-miR-23b-3p	89	32	81
hsa-miR-23c	4	1	4
hsa-miR-25-3p	28	3	24
hsa-miR-26a-5p	36	12	44
hsa-miR-27a-3p	23	6	27
hsa-miR-27b-3p	20	6	26
hsa-miR-28-5p	1	2	1
hsa-miR-29a-3p	318	176	655
hsa-miR-29b-3p	13	9	63
hsa-miR-29c-3p	265	147	556
hsa-miR-30a-3p	13	4	19
hsa-miR-30a-5p	35	5	22
hsa-miR-30b-5p	189	23	186
hsa-miR-30c-5p	75	6	81
hsa-miR-30d-5p	29	1	20
hsa-miR-30e-3p	13	1	19
hsa-miR-30e-5p	14	4	7
hsa-miR-3184-5p	8	1	12
hsa-miR-32-5p	31	2	12
hsa-miR-320a-3p	9	6	17
hsa-miR-320b	9	6	16
hsa-miR-335-3p	3	1	8
hsa-miR-342-3p	35	8	34
hsa-miR-363-3p	14	2	11
hsa-miR-369-3p	16	7	14
hsa-miR-374a-5p	65	19	57
hsa-miR-374b-5p	39	2	23
hsa-miR-374c-3p	39	2	23
hsa-miR-410-3p	14	1	6
hsa-miR-421	2	1	4
hsa-miR-423-3p	21	5	22
hsa-miR-4429	10	15	1
hsa-miR-451a	1850	321	1275
hsa-miR-4677-5p	1	2	2
hsa-miR-486-5p	11	3	2
hsa-miR-487b-3p	2	1	1
hsa-miR-494-3p	11	1	1
hsa-miR-495-3p	36	8	26
hsa-miR-574-3p	10	3	18
hsa-miR-618	2	1	2
hsa-miR-6833-3p	1	1	7
hsa-miR-92a-3p	44	13	47
hsa-miR-93-5p	5	3	1
hsa-miR-99a-5p	11	4	6
