# Supplementary material for: Extracellular vesicles from dental pulp mesenchymal stem cells modulate macrophage phenotype during acute and chronic cardiac inflammation in athymic nude rats with myocardial infarction
Source: Inflamm Regen. 2024 May 28;44:25. doi: 10.1186/s41232-024-00340-7 (PMC11134765; doi:10.1186/s41232-024-00340-7)
Supplement: Supplementary file 6 — Additional file 6: Table S4. Excel file showing miRNAs and proteins related to each of the biological processes set out in Table 1 and Fig. 2B. [file 41232_2024_340_MOESM6_ESM.xlsx]

## Sheet: miRNAs GOs BP
	Table S4. miRNAs associated with each biological process
	GO reference	Biological processes	p-value	nº miRNAs	miRNAs implicated in Biological process
	GO:0071407	cellular response to organic cyclic compound	1.61978e-08	17	hsa-miR-150-5p, hsa-let-7a-5p, hsa-miR-451a, hsa-miR-29a-3p, hsa-miR-30c-5p, hsa-miR-92a-3p, hsa-miR-199a-3p, hsa-miR-16-5p, hsa-miR-21-5p, hsa-miR-15b-5p, hsa-miR-30b-5p, hsa-miR-126-5p, hsa-miR-374a-5p, hsa-miR-223-3p, hsa-miR-199b-3p, hsa-let-7c-5p, hsa-miR-221-3p
	GO:0042542	response to hydrogen peroxide	3.44475e-08	16	hsa-miR-150-5p, hsa-miR-29c-3p, hsa-let-7a-5p, hsa-miR-451a, hsa-miR-29a-3p, hsa-miR-30c-5p, hsa-miR-92a-3p, hsa-miR-23b-3p, hsa-miR-16-5p, hsa-miR-21-5p, hsa-miR-15b-5p, hsa-miR-30b-5p, hsa-miR-126-5p, hsa-miR-223-3p, hsa-let-7c-5p, hsa-miR-221-3p
	GO:0030225	macrophage differentiation	3.44475e-08	15	hsa-miR-150-5p, hsa-miR-29c-3p, hsa-let-7a-5p, hsa-miR-451a, hsa-miR-29a-3p, hsa-miR-30c-5p, hsa-miR-92a-3p, hsa-miR-199a-3p, hsa-miR-23b-3p, hsa-miR-16-5p, hsa-miR-21-5p, hsa-miR-15b-5p, hsa-miR-126-5p, hsa-miR-223-3p, hsa-miR-221-3p
	GO:0006955	immune response	2.30175e-07	17	hsa-miR-150-5p, hsa-miR-29c-3p, hsa-let-7a-5p, hsa-miR-451a, hsa-miR-29a-3p, hsa-miR-30c-5p, hsa-miR-92a-3p, hsa-miR-23b-3p, hsa-miR-16-5p, hsa-miR-21-5p, hsa-miR-15b-5p, hsa-miR-30b-5p, hsa-miR-126-5p, hsa-miR-374a-5p, hsa-miR-223-3p, hsa-let-7c-5p, hsa-miR-221-3p
	GO:0045766	positive regulation of angiogenesis	4.53534e-07	18	hsa-miR-150-5p, hsa-miR-29c-3p, hsa-let-7a-5p, hsa-miR-29a-3p, hsa-miR-30c-5p, hsa-miR-92a-3p, hsa-miR-199a-3p, hsa-miR-23b-3p, hsa-miR-16-5p, hsa-miR-21-5p, hsa-miR-15b-5p, hsa-miR-30b-5p, hsa-miR-126-5p, hsa-miR-374a-5p, hsa-miR-223-3p, hsa-miR-199b-3p, hsa-let-7c-5p, hsa-miR-221-3p
	GO:0001782	B cell homeostasis	5.18394e-07	13	hsa-miR-29c-3p, hsa-let-7a-5p, hsa-miR-451a, hsa-miR-29a-3p, hsa-miR-30c-5p, hsa-miR-92a-3p, hsa-miR-16-5p, hsa-miR-21-5p, hsa-miR-15b-5p, hsa-miR-30b-5p, hsa-miR-223-3p, hsa-let-7c-5p, hsa-miR-221-3p
	GO:0043029	T cell homeostasis	5.30736e-07	13	hsa-miR-150-5p, hsa-miR-29c-3p, hsa-let-7a-5p, hsa-miR-451a, hsa-miR-29a-3p, hsa-miR-30c-5p, hsa-miR-92a-3p, hsa-miR-16-5p, hsa-miR-21-5p, hsa-miR-15b-5p, hsa-miR-30b-5p, hsa-let-7c-5p, hsa-miR-221-3p
	GO:0006959	humoral immune response	9.35672e-07	13	hsa-miR-150-5p, hsa-miR-29c-3p, hsa-let-7a-5p, hsa-miR-451a, hsa-miR-29a-3p, hsa-miR-30c-5p, hsa-miR-23b-3p, hsa-miR-16-5p, hsa-miR-21-5p, hsa-miR-15b-5p, hsa-miR-30b-5p, hsa-miR-223-3p, hsa-let-7c-5p
	GO:0042981	regulation of apoptotic process	9.96707e-07	17	hsa-miR-150-5p, hsa-miR-29c-3p, hsa-let-7a-5p, hsa-miR-451a, hsa-miR-29a-3p, hsa-miR-30c-5p, hsa-miR-92a-3p, hsa-miR-199a-3p, hsa-miR-23b-3p, hsa-miR-16-5p, hsa-miR-21-5p, hsa-miR-15b-5p, hsa-miR-30b-5p, hsa-miR-374a-5p, hsa-miR-223-3p, hsa-let-7c-5p, hsa-miR-221-3p
	GO:0007507	heart development	1.57569e-06	18	hsa-miR-150-5p, hsa-miR-29c-3p, hsa-let-7a-5p, hsa-miR-451a, hsa-miR-29a-3p, hsa-miR-30c-5p, hsa-miR-92a-3p, hsa-miR-199a-3p, hsa-miR-23b-3p, hsa-miR-16-5p, hsa-miR-21-5p, hsa-miR-15b-5p, hsa-miR-30b-5p, hsa-miR-374a-5p, hsa-miR-223-3p, hsa-miR-199b-3p, hsa-let-7c-5p, hsa-miR-221-3p
	GO:0050729	positive regulation of inflammatory response	1.57569e-06	13	hsa-miR-150-5p, hsa-let-7a-5p, hsa-miR-29a-3p, hsa-miR-30c-5p, hsa-miR-23b-3p, hsa-miR-16-5p, hsa-miR-21-5p, hsa-miR-15b-5p, hsa-miR-30b-5p, hsa-miR-374a-5p, hsa-miR-223-3p, hsa-let-7c-5p, hsa-miR-221-3p
	GO:0042060	wound healing	1.74554e-06	16	hsa-miR-29c-3p, hsa-let-7a-5p, hsa-miR-451a, hsa-miR-29a-3p, hsa-miR-30c-5p, hsa-miR-92a-3p, hsa-miR-199a-3p, hsa-miR-23b-3p, hsa-miR-16-5p, hsa-miR-21-5p, hsa-miR-15b-5p, hsa-miR-30b-5p, hsa-miR-374a-5p, hsa-miR-223-3p, hsa-let-7c-5p, hsa-miR-221-3p
	GO:0019221	cytokine-mediated signaling pathway	2.05333e-06	14	hsa-miR-150-5p, hsa-miR-29c-3p, hsa-let-7a-5p, hsa-miR-451a, hsa-miR-29a-3p, hsa-miR-30c-5p, hsa-miR-92a-3p, hsa-miR-199a-3p, hsa-miR-16-5p, hsa-miR-21-5p, hsa-miR-30b-5p, hsa-miR-223-3p, hsa-let-7c-5p, hsa-miR-221-3p
	GO:0006954	inflammatory response	2.75674e-06	16	hsa-miR-150-5p, hsa-let-7a-5p, hsa-miR-451a, hsa-miR-29a-3p, hsa-miR-30c-5p, hsa-miR-92a-3p, hsa-miR-199a-3p, hsa-miR-23b-3p, hsa-miR-16-5p, hsa-miR-21-5p, hsa-miR-15b-5p, hsa-miR-30b-5p, hsa-miR-374a-5p, hsa-miR-223-3p, hsa-let-7c-5p, hsa-miR-221-3p
	GO:0006897	endocytosis	4.01995e-06	12	hsa-miR-150-5p, hsa-miR-29c-3p, hsa-let-7a-5p, hsa-miR-451a, hsa-miR-29a-3p, hsa-miR-30c-5p, hsa-miR-16-5p, hsa-miR-21-5p, hsa-miR-15b-5p, hsa-miR-30b-5p, hsa-let-7c-5p, hsa-miR-221-3p
	GO:0030198	extracellular matrix organization	6.31778e-06	13	hsa-miR-150-5p, hsa-miR-29c-3p, hsa-let-7a-5p, hsa-miR-451a, hsa-miR-29a-3p, hsa-miR-92a-3p, hsa-miR-199a-3p, hsa-miR-16-5p, hsa-miR-21-5p, hsa-miR-15b-5p, hsa-miR-126-5p, hsa-miR-199b-3p, hsa-miR-221-3p
	GO:0030224	monocyte differentiation	9.051e-06	10	hsa-miR-150-5p, hsa-miR-29c-3p, hsa-miR-29a-3p, hsa-miR-30c-5p, hsa-miR-199a-3p, hsa-miR-16-5p, hsa-miR-21-5p, hsa-miR-15b-5p, hsa-miR-126-5p, hsa-miR-223-3p
	GO:0001776	leukocyte homeostasis	1.64812e-05	10	hsa-miR-150-5p, hsa-miR-29c-3p, hsa-miR-451a, hsa-miR-29a-3p, hsa-miR-92a-3p, hsa-miR-16-5p, hsa-miR-21-5p, hsa-miR-15b-5p, hsa-miR-30b-5p, hsa-miR-221-3p
	GO:0034097	response to cytokine	1.93737e-05	13	hsa-miR-150-5p, hsa-miR-29c-3p, hsa-miR-451a, hsa-miR-29a-3p, hsa-miR-30c-5p, hsa-miR-199a-3p, hsa-miR-16-5p, hsa-miR-21-5p, hsa-miR-15b-5p, hsa-miR-30b-5p, hsa-miR-223-3p, hsa-let-7c-5p, hsa-miR-221-3p
	GO:0001819	positive regulation of cytokine production	3.10932e-05	9	hsa-miR-150-5p, hsa-miR-29c-3p, hsa-miR-451a, hsa-miR-23b-3p, hsa-miR-16-5p, hsa-miR-21-5p, hsa-miR-15b-5p, hsa-miR-374a-5p, hsa-let-7c-5p
	GO:0002548	monocyte chemotaxis	3.58858e-05	8	hsa-let-7a-5p, hsa-miR-451a, hsa-miR-92a-3p, hsa-miR-199a-3p, hsa-miR-21-5p, hsa-miR-223-3p, hsa-let-7c-5p, hsa-miR-221-3p
	GO:0002376	immune system process	3.77893e-05	14	hsa-miR-29c-3p, hsa-let-7a-5p, hsa-miR-451a, hsa-miR-29a-3p, hsa-miR-92a-3p, hsa-miR-23b-3p, hsa-miR-16-5p, hsa-miR-21-5p, hsa-miR-15b-5p, hsa-miR-30b-5p, hsa-miR-126-5p, hsa-miR-374a-5p, hsa-miR-223-3p, hsa-miR-221-3p
	GO:0030217	T cell differentiation	4.36905e-05	11	hsa-miR-29c-3p, hsa-miR-451a, hsa-miR-29a-3p, hsa-miR-30c-5p, hsa-miR-23b-3p, hsa-miR-16-5p, hsa-miR-21-5p, hsa-miR-15b-5p, hsa-miR-30b-5p, hsa-miR-223-3p, hsa-miR-221-3p
	GO:0034599	cellular response to oxidative stress	5.30847e-05	10	hsa-let-7a-5p, hsa-miR-29a-3p, hsa-miR-30c-5p, hsa-miR-92a-3p, hsa-miR-23b-3p, hsa-miR-21-5p, hsa-miR-15b-5p, hsa-miR-30b-5p, hsa-miR-223-3p, hsa-miR-221-3p

## Sheet: Biopsy 1 proteins BP
Table S4. Proteins of MSC-EVs from Biopsy 1 associated with each biological process
#term ID	term description	strength	false discovery rate	nº proteins implicated	matching proteins in your network (labels)	matching proteins in your network (IDs)
GO:0042060	Wound healing	0.95	4.32e-13	24	VCL,MYH9,COL1A1,WNT5A,TNC,COL1A2,COL3A1,F2,PLG,TLN1,A2M,FBLN1,HBB,FGG,FN1,ACTB,F5,FLNA,SDC4,CD9,CD59,CD44,SERPINE2,ITGB3	9606.ENSP00000211998,9606.ENSP00000216181,9606.ENSP00000225964,9606.ENSP00000264634,9606.ENSP00000265131,9606.ENSP00000297268,9606.ENSP00000304408,9606.ENSP00000308541,9606.ENSP00000308938,9606.ENSP00000316029,9606.ENSP00000323929,9606.ENSP00000331544,9606.ENSP00000333994,9606.ENSP00000336829,9606.ENSP00000346839,9606.ENSP00000349960,9606.ENSP00000356771,9606.ENSP00000358866,9606.ENSP00000361818,…
GO:0016192	Vesicle-mediated transport	0.67	1.14e-18	51	VCL,MYH9,VTN,LTF,APOB,APOA1,TTR,C3,TUBA4A,RAP1B,HBA2,KRT1,APOE,THBS1,LGALS3BP,CD81,AMBP,ITIH4,MFGE8,ALB,PTX3,F2,PLG,RAB1B,TLN1,PKM,SERPINF2,A2M,HBB,FGG,TUBB,FN1,HP,ACTB,F5,DMBT1,FLNA,GSN,HSPA1B,CD9,SSC5D,CD59,ITGB1,TF,AHSG,CD44,PRG4,GPI,ITIH3,HSPA8,ITGB3	9606.ENSP00000211998,9606.ENSP00000216181,9606.ENSP00000226218,9606.ENSP00000231751,9606.ENSP00000233242,9606.ENSP00000236850,9606.ENSP00000237014,9606.ENSP00000245907,9606.ENSP00000248437,9606.ENSP00000250559,9606.ENSP00000251595,9606.ENSP00000252244,9606.ENSP00000252486,9606.ENSP00000260356,9606.ENSP00000262776,9606.ENSP00000263645,9606.ENSP00000265132,9606.ENSP00000266041,9606.ENSP00000268150,…
GO:0042246	Tissue regeneration	1.19	0.0002	6	CD81,PLG,PKM,GSN,POSTN,CD9	9606.ENSP00000263645,9606.ENSP00000308938,9606.ENSP00000320171,9606.ENSP00000362924,9606.ENSP00000369071,9606.ENSP00000371958
GO:0006950	Response to stress	0.47	7.51e-15	63	VCL,MYH9,AHCY,COL1A1,GAPDH,LTF,APOA1,HIST1H4F,C3,HBA2,KRT1,APOE,PXDN,MATN2,THBS1,LGALS3BP,C9,WNT5A,TNC,ITIH4,ALB,PTX3,COL1A2,COL3A1,F2,PLG,TLN1,PKM,SERPINF2,C7,A2M,FBLN1,HBB,FGG,RTN4,TUBB,THBS4,FN1,HP,ACTB,APOA4,F5,DMBT1,FLNA,C8B,SDC4,PGK1,GSN,HSPA1B,POSTN,CD9,SSC5D,CD59,ITGB1,TF,AHSG,C4A,CD44,SERPINE2,HSPA8,LDHA,VIM,ITGB3	9606.ENSP00000211998,9606.ENSP00000216181,9606.ENSP00000217426,9606.ENSP00000225964,9606.ENSP00000229239,9606.ENSP00000231751,9606.ENSP00000236850,9606.ENSP00000244537,9606.ENSP00000245907,9606.ENSP00000251595,9606.ENSP00000252244,9606.ENSP00000252486,9606.ENSP00000252804,9606.ENSP00000254898,9606.ENSP00000260356,9606.ENSP00000262776,9606.ENSP00000263408,9606.ENSP00000264634,9606.ENSP00000265131,…
GO:0034097	Response to cytokine	0.4	0.0109	17	COL1A1,GAPDH,APOB,RAP1B,THBS1,WNT5A,ITIH4,COL1A2,COL3A1,FGG,FN1,GSN,POSTN,ITGB1,CD44,HSPA8,VIM	9606.ENSP00000225964,9606.ENSP00000229239,9606.ENSP00000233242,9606.ENSP00000250559,9606.ENSP00000260356,9606.ENSP00000264634,9606.ENSP00000266041,9606.ENSP00000297268,9606.ENSP00000304408,9606.ENSP00000336829,9606.ENSP00000346839,9606.ENSP00000362924,9606.ENSP00000369071,9606.ENSP00000379350,9606.ENSP00000398632,9606.ENSP00000432083,9606.ENSP00000446007
GO:1905521	Regulation of macrophage migration	1.29	0.00043	5	THBS1,CD81,RTN4,EMILIN1,CD9	9606.ENSP00000260356,9606.ENSP00000263645,9606.ENSP00000337838,9606.ENSP00000369677,9606.ENSP00000371958
GO:0002682	Regulation of immune system process	0.55	1.75e-08	33	COL1A1,VTN,LTF,APOA1,HIST1H4F,C3,KRT1,APOE,THBS1,C9,CD81,WNT5A,AMBP,COL1A2,COL3A1,F2,C7,A2M,FBN1,RTN4,THBS4,ACTB,HTRA1,C8B,SDC4,GSN,HSPA1B,EMILIN1,CD9,CD59,ITGB1,C4A,GPI	9606.ENSP00000225964,9606.ENSP00000226218,9606.ENSP00000231751,9606.ENSP00000236850,9606.ENSP00000244537,9606.ENSP00000245907,9606.ENSP00000252244,9606.ENSP00000252486,9606.ENSP00000260356,9606.ENSP00000263408,9606.ENSP00000263645,9606.ENSP00000264634,9606.ENSP00000265132,9606.ENSP00000297268,9606.ENSP00000304408,9606.ENSP00000308541,9606.ENSP00000322061,9606.ENSP00000323929,9606.ENSP00000325527,…
GO:0001817	Regulation of cytokine production	0.55	0.00058	16	GAPDH,LTF,APOA1,C3,THBS1,CD81,WNT5A,F2,SERPINF2,FBLN1,RTN4,FN1,HSPA1B,POSTN,SSC5D,LTBP1	9606.ENSP00000229239,9606.ENSP00000231751,9606.ENSP00000236850,9606.ENSP00000245907,9606.ENSP00000260356,9606.ENSP00000263645,9606.ENSP00000264634,9606.ENSP00000308541,9606.ENSP00000321853,9606.ENSP00000331544,9606.ENSP00000337838,9606.ENSP00000346839,9606.ENSP00000364801,9606.ENSP00000369071,9606.ENSP00000374274,9606.ENSP00000386043
GO:0006909	Phagocytosis	0.8	0.0019	8	MYH9,THBS1,MFGE8,PTX3,ACTB,GSN,ITGB1,ITGB3	9606.ENSP00000216181,9606.ENSP00000260356,9606.ENSP00000268150,9606.ENSP00000295927,9606.ENSP00000349960,9606.ENSP00000362924,9606.ENSP00000379350,9606.ENSP00000452786
GO:0002446	Neutrophil mediated immunity	0.8	4.43e-08	19	VCL,LTF,TTR,C3,RAP1B,KRT1,PTX3,F2,PKM,HBB,TUBB,HP,GSN,HSPA1B,CD59,AHSG,CD44,GPI,HSPA8	9606.ENSP00000211998,9606.ENSP00000231751,9606.ENSP00000237014,9606.ENSP00000245907,9606.ENSP00000250559,9606.ENSP00000252244,9606.ENSP00000295927,9606.ENSP00000308541,9606.ENSP00000320171,9606.ENSP00000333994,9606.ENSP00000339001,9606.ENSP00000348170,9606.ENSP00000362924,9606.ENSP00000364801,9606.ENSP00000379191,9606.ENSP00000393887,9606.ENSP00000398632,9606.ENSP00000405573,9606.ENSP00000432083
GO:0043312	Neutrophil degranulation	0.79	1.92e-07	18	VCL,LTF,TTR,C3,RAP1B,KRT1,PTX3,PKM,HBB,TUBB,HP,GSN,HSPA1B,CD59,AHSG,CD44,GPI,HSPA8	9606.ENSP00000211998,9606.ENSP00000231751,9606.ENSP00000237014,9606.ENSP00000245907,9606.ENSP00000250559,9606.ENSP00000252244,9606.ENSP00000295927,9606.ENSP00000320171,9606.ENSP00000333994,9606.ENSP00000339001,9606.ENSP00000348170,9606.ENSP00000362924,9606.ENSP00000364801,9606.ENSP00000379191,9606.ENSP00000393887,9606.ENSP00000398632,9606.ENSP00000405573,9606.ENSP00000432083
GO:0050900	Leukocyte migration	0.83	8.44e-06	13	MYH9,COL1A1,APOB,GPC1,COL1A2,F2,PLG,RTN4,FN1,SDC4,ITGB1,CD44,ITGB3	9606.ENSP00000216181,9606.ENSP00000225964,9606.ENSP00000233242,9606.ENSP00000264039,9606.ENSP00000297268,9606.ENSP00000308541,9606.ENSP00000308938,9606.ENSP00000337838,9606.ENSP00000346839,9606.ENSP00000361818,9606.ENSP00000379350,9606.ENSP00000398632,9606.ENSP00000452786
GO:0002443	Leukocyte mediated immunity	0.79	4.22e-10	24	VCL,LTF,TTR,C3,RAP1B,KRT1,C9,CD81,PTX3,F2,PKM,C7,HBB,TUBB,HP,C8B,GSN,HSPA1B,CD59,AHSG,C4A,CD44,GPI,HSPA8	9606.ENSP00000211998,9606.ENSP00000231751,9606.ENSP00000237014,9606.ENSP00000245907,9606.ENSP00000250559,9606.ENSP00000252244,9606.ENSP00000263408,9606.ENSP00000263645,9606.ENSP00000295927,9606.ENSP00000308541,9606.ENSP00000320171,9606.ENSP00000322061,9606.ENSP00000333994,9606.ENSP00000339001,9606.ENSP00000348170,9606.ENSP00000360281,9606.ENSP00000362924,9606.ENSP00000364801,9606.ENSP00000379191,…
GO:0045321	Leukocyte activation	0.57	1.76e-05	21	VCL,MYH9,LTF,TTR,C3,RAP1B,KRT1,CD81,PTX3,PKM,HBB,TUBB,HP,GSN,HSPA1B,CD59,ITGB1,AHSG,CD44,GPI,HSPA8	9606.ENSP00000211998,9606.ENSP00000216181,9606.ENSP00000231751,9606.ENSP00000237014,9606.ENSP00000245907,9606.ENSP00000250559,9606.ENSP00000252244,9606.ENSP00000263645,9606.ENSP00000295927,9606.ENSP00000320171,9606.ENSP00000333994,9606.ENSP00000339001,9606.ENSP00000348170,9606.ENSP00000362924,9606.ENSP00000364801,9606.ENSP00000379191,9606.ENSP00000379350,9606.ENSP00000393887,9606.ENSP00000398632,…
GO:0045087	Innate immune response	0.6	9.73e-05	17	GAPDH,LTF,C3,KRT1,C9,WNT5A,PTX3,C7,TUBB,APOA4,DMBT1,C8B,GSN,SSC5D,C4A,CD44,VIM	9606.ENSP00000229239,9606.ENSP00000231751,9606.ENSP00000245907,9606.ENSP00000252244,9606.ENSP00000263408,9606.ENSP00000264634,9606.ENSP00000295927,9606.ENSP00000322061,9606.ENSP00000339001,9606.ENSP00000350425,9606.ENSP00000357905,9606.ENSP00000360281,9606.ENSP00000362924,9606.ENSP00000374274,9606.ENSP00000396688,9606.ENSP00000398632,9606.ENSP00000446007
GO:0006954	Inflammatory response	0.62	0.0008	13	AHCY,C3,THBS1,ITIH4,PTX3,F2,SERPINF2,RTN4,FN1,HP,AHSG,C4A,CD44	9606.ENSP00000217426,9606.ENSP00000245907,9606.ENSP00000260356,9606.ENSP00000266041,9606.ENSP00000295927,9606.ENSP00000308541,9606.ENSP00000321853,9606.ENSP00000337838,9606.ENSP00000346839,9606.ENSP00000348170,9606.ENSP00000393887,9606.ENSP00000396688,9606.ENSP00000398632
GO:0002376	Immune system process	0.51	6.26e-12	49	VCL,MYH9,AHCY,COL1A1,VTN,GAPDH,LTF,APOB,TTR,C3,RAP1B,KRT1,PXDN,THBS1,C9,CD81,GPC1,WNT5A,PTX3,COL1A2,F2,PLG,PKM,C7,HBB,RTN4,TUBB,FN1,HP,ACTB,APOA4,DMBT1,FLNA,C8B,SDC4,GSN,HSPA1B,SSC5D,CD59,ITGB1,TF,AHSG,C4A,CD44,PRG4,GPI,HSPA8,VIM,ITGB3	9606.ENSP00000211998,9606.ENSP00000216181,9606.ENSP00000217426,9606.ENSP00000225964,9606.ENSP00000226218,9606.ENSP00000229239,9606.ENSP00000231751,9606.ENSP00000233242,9606.ENSP00000237014,9606.ENSP00000245907,9606.ENSP00000250559,9606.ENSP00000252244,9606.ENSP00000252804,9606.ENSP00000260356,9606.ENSP00000263408,9606.ENSP00000263645,9606.ENSP00000264039,9606.ENSP00000264634,9606.ENSP00000295927,…
GO:0006955	Immune response	0.56	3.42e-09	35	VCL,AHCY,VTN,GAPDH,LTF,TTR,C3,RAP1B,KRT1,PXDN,THBS1,C9,CD81,WNT5A,PTX3,F2,PKM,C7,HBB,TUBB,HP,APOA4,DMBT1,C8B,GSN,HSPA1B,SSC5D,CD59,AHSG,C4A,CD44,PRG4,GPI,HSPA8,VIM	9606.ENSP00000211998,9606.ENSP00000217426,9606.ENSP00000226218,9606.ENSP00000229239,9606.ENSP00000231751,9606.ENSP00000237014,9606.ENSP00000245907,9606.ENSP00000250559,9606.ENSP00000252244,9606.ENSP00000252804,9606.ENSP00000260356,9606.ENSP00000263408,9606.ENSP00000263645,9606.ENSP00000264634,9606.ENSP00000295927,9606.ENSP00000308541,9606.ENSP00000320171,9606.ENSP00000322061,9606.ENSP00000333994,…
GO:0002252	Immune effector process	0.66	7.87e-09	27	VCL,LTF,TTR,C3,RAP1B,KRT1,C9,CD81,PTX3,F2,PKM,C7,HBB,TUBB,HP,ACTB,DMBT1,FLNA,C8B,GSN,HSPA1B,CD59,AHSG,C4A,CD44,GPI,HSPA8	9606.ENSP00000211998,9606.ENSP00000231751,9606.ENSP00000237014,9606.ENSP00000245907,9606.ENSP00000250559,9606.ENSP00000252244,9606.ENSP00000263408,9606.ENSP00000263645,9606.ENSP00000295927,9606.ENSP00000308541,9606.ENSP00000320171,9606.ENSP00000322061,9606.ENSP00000333994,9606.ENSP00000339001,9606.ENSP00000348170,9606.ENSP00000349960,9606.ENSP00000357905,9606.ENSP00000358866,9606.ENSP00000360281,…
GO:0006959	Humoral immune response	0.86	1.38e-05	12	GAPDH,LTF,C3,KRT1,C9,CD81,F2,C7,DMBT1,C8B,C4A,GPI	9606.ENSP00000229239,9606.ENSP00000231751,9606.ENSP00000245907,9606.ENSP00000252244,9606.ENSP00000263408,9606.ENSP00000263645,9606.ENSP00000308541,9606.ENSP00000322061,9606.ENSP00000357905,9606.ENSP00000360281,9606.ENSP00000396688,9606.ENSP00000405573
GO:0030198	Extracellular matrix organization	1.26	1.02e-30	37	LAMB1,COL1A1,VTN,LAMA4,TTR,PXDN,LAMC1,THBS1,NID1,VCAN,TNC,HAPLN1,ABI3BP,COL6A3,PTX3,COL1A2,COL6A2,COL3A1,PLG,SERPINF2,A2M,COL12A1,FBN1,FBLN1,FGG,FN1,COL6A1,HTRA1,POSTN,EMILIN1,LAMA1,ITGB1,CD44,LAMA2,TGFBI,FBN2,ITGB3	9606.ENSP00000222399,9606.ENSP00000225964,9606.ENSP00000226218,9606.ENSP00000230538,9606.ENSP00000237014,9606.ENSP00000252804,9606.ENSP00000258341,9606.ENSP00000260356,9606.ENSP00000264187,9606.ENSP00000265077,9606.ENSP00000265131,9606.ENSP00000274341,9606.ENSP00000284322,9606.ENSP00000295550,9606.ENSP00000295927,9606.ENSP00000297268,9606.ENSP00000300527,9606.ENSP00000304408,9606.ENSP00000308938,…
GO:0006897	Endocytosis	0.92	2.14e-11	22	MYH9,VTN,APOB,APOA1,HBA2,APOE,THBS1,LGALS3BP,CD81,AMBP,MFGE8,ALB,HBB,HP,ACTB,DMBT1,GSN,CD9,SSC5D,ITGB1,AHSG,PRG4	9606.ENSP00000216181,9606.ENSP00000226218,9606.ENSP00000233242,9606.ENSP00000236850,9606.ENSP00000251595,9606.ENSP00000252486,9606.ENSP00000260356,9606.ENSP00000262776,9606.ENSP00000263645,9606.ENSP00000265132,9606.ENSP00000268150,9606.ENSP00000295897,9606.ENSP00000333994,9606.ENSP00000348170,9606.ENSP00000349960,9606.ENSP00000357905,9606.ENSP00000362924,9606.ENSP00000371958,9606.ENSP00000374274,…
GO:0072359	Circulatory system development	0.6	7.18e-06	21	MYH9,COL1A1,APOB,APOE,THBS1,WNT5A,MFGE8,COL1A2,COL3A1,PLG,SERPINF2,FBN1,RTN4,FN1,EMILIN1,LAMA1,ITGB1,SVEP1,LTBP1,TGFBI,ITGB3	9606.ENSP00000216181,9606.ENSP00000225964,9606.ENSP00000233242,9606.ENSP00000252486,9606.ENSP00000260356,9606.ENSP00000264634,9606.ENSP00000268150,9606.ENSP00000297268,9606.ENSP00000304408,9606.ENSP00000308938,9606.ENSP00000321853,9606.ENSP00000325527,9606.ENSP00000337838,9606.ENSP00000346839,9606.ENSP00000369677,9606.ENSP00000374309,9606.ENSP00000379350,9606.ENSP00000384917,9606.ENSP00000386043,…
GO:0016477	Cell migration	0.66	3.54e-08	25	MYH9,LAMB1,COL1A1,VTN,APOB,APOA1,MATN2,LAMC1,THBS1,GPC1,WNT5A,VCAN,COL1A2,F2,PLG,RTN4,THBS4,FN1,FLNA,SDC4,EMILIN1,CD9,ITGB1,CD44,ITGB3	9606.ENSP00000216181,9606.ENSP00000222399,9606.ENSP00000225964,9606.ENSP00000226218,9606.ENSP00000233242,9606.ENSP00000236850,9606.ENSP00000254898,9606.ENSP00000258341,9606.ENSP00000260356,9606.ENSP00000264039,9606.ENSP00000264634,9606.ENSP00000265077,9606.ENSP00000297268,9606.ENSP00000308541,9606.ENSP00000308938,9606.ENSP00000337838,9606.ENSP00000339730,9606.ENSP00000346839,9606.ENSP00000358866,…
GO:0007155	Cell adhesion	0.87	1.07e-21	42	VCL,MYH9,LAMB1,VTN,LAMA4,NT5E,LAMC1,THBS1,LGALS3BP,NID1,VCAN,TNC,AMBP,MFGE8,HAPLN1,COL6A3,EDIL3,COL6A2,COL3A1,TLN1,COL12A1,FBN1,HBB,FGG,RTN4,THBS4,FN1,ACTB,APOA4,COL6A1,THBS2,FLNA,POSTN,EMILIN1,CD9,LAMA1,ITGB1,SVEP1,CD44,LAMA2,TGFBI,ITGB3	9606.ENSP00000211998,9606.ENSP00000216181,9606.ENSP00000222399,9606.ENSP00000226218,9606.ENSP00000230538,9606.ENSP00000257770,9606.ENSP00000258341,9606.ENSP00000260356,9606.ENSP00000262776,9606.ENSP00000264187,9606.ENSP00000265077,9606.ENSP00000265131,9606.ENSP00000265132,9606.ENSP00000268150,9606.ENSP00000274341,9606.ENSP00000295550,9606.ENSP00000296591,9606.ENSP00000300527,9606.ENSP00000304408,…
GO:0001525	Angiogenesis	0.62	0.0196	8	MYH9,THBS1,MFGE8,RTN4,FN1,ITGB1,TGFBI,ITGB3	9606.ENSP00000216181,9606.ENSP00000260356,9606.ENSP00000268150,9606.ENSP00000337838,9606.ENSP00000346839,9606.ENSP00000379350,9606.ENSP00000416330,9606.ENSP00000452786

## Sheet: Biopsy 2 proteins BP
Table S4. Proteins of MSC-EVs from Biopsy 2 associated with each biological process
#term ID	term description	strength	false discovery rate	nº proteins implicated	matching proteins in your network (labels)	matching proteins in your network (IDs)
GO:0042060	Wound healing	0.93	5.8e-09	17	VCL,MYH9,COL1A1,SERPINA10,TNC,COL1A2,F2,PLG,TLN1,A2M,FBLN1,HBB,FN1,ACTB,F5,CD9,SERPINE2	9606.ENSP00000211998,9606.ENSP00000216181,9606.ENSP00000225964,9606.ENSP00000261994,9606.ENSP00000265131,9606.ENSP00000297268,9606.ENSP00000308541,9606.ENSP00000308938,9606.ENSP00000316029,9606.ENSP00000323929,9606.ENSP00000331544,9606.ENSP00000333994,9606.ENSP00000346839,9606.ENSP00000349960,9606.ENSP00000356771,9606.ENSP00000371958,9606.ENSP00000415786
GO:0016192	Vesicle-mediated transport	0.68	2.36e-14	39	VCL,MYH9,VTN,LTF,APOB,APOA1,C3,HBA2,KRT1,APOE,THBS1,LGALS3BP,CD81,ITIH4,MFGE8,ALB,PTX3,F2,PLG,TLN1,PKM,SERPINF2,A2M,HBB,TUBB,ANXA2,FN1,ACTB,F5,DMBT1,RAP1A,GSN,HSPG2,HSPA1B,CD9,ITGB1,AHSG,ITIH3,PPIA	9606.ENSP00000211998,9606.ENSP00000216181,9606.ENSP00000226218,9606.ENSP00000231751,9606.ENSP00000233242,9606.ENSP00000236850,9606.ENSP00000245907,9606.ENSP00000251595,9606.ENSP00000252244,9606.ENSP00000252486,9606.ENSP00000260356,9606.ENSP00000262776,9606.ENSP00000263645,9606.ENSP00000266041,9606.ENSP00000268150,9606.ENSP00000295897,9606.ENSP00000295927,9606.ENSP00000308541,9606.ENSP00000308938,…
GO:0042246	Tissue regeneration	1.32	6.62e-05	6	CD81,PLG,PKM,GSN,POSTN,CD9	9606.ENSP00000263645,9606.ENSP00000308938,9606.ENSP00000320171,9606.ENSP00000362924,9606.ENSP00000369071,9606.ENSP00000371958
GO:0006950	Response to stress	0.45	1.01e-09	45	VCL,MYH9,COL1A1,GAPDH,LTF,APOA1,HIST1H4F,C3,HBA2,KRT1,APOE,THBS1,SERPINA10,LGALS3BP,C9,TNC,ITIH4,ALB,PTX3,COL1A2,F2,PLG,TLN1,PKM,SERPINF2,A2M,FBLN1,HBB,TUBB,FN1,ACTB,APOA4,F5,DMBT1,PGK1,GSN,HSPG2,HSPA1B,POSTN,CD9,ITGB1,AHSG,C4A,SERPINE2,LDHA	9606.ENSP00000211998,9606.ENSP00000216181,9606.ENSP00000225964,9606.ENSP00000229239,9606.ENSP00000231751,9606.ENSP00000236850,9606.ENSP00000244537,9606.ENSP00000245907,9606.ENSP00000251595,9606.ENSP00000252244,9606.ENSP00000252486,9606.ENSP00000260356,9606.ENSP00000261994,9606.ENSP00000262776,9606.ENSP00000263408,9606.ENSP00000265131,9606.ENSP00000266041,9606.ENSP00000295897,9606.ENSP00000295927,…
GO:0034097	Response to cytokine	0.41	0.0407	13	COL1A1,GAPDH,APOB,THBS1,ITIH4,COL1A2,TUBA1B,ANXA2,FN1,GSN,POSTN,ITGB1,PPIA	9606.ENSP00000225964,9606.ENSP00000229239,9606.ENSP00000233242,9606.ENSP00000260356,9606.ENSP00000266041,9606.ENSP00000297268,9606.ENSP00000336799,9606.ENSP00000346032,9606.ENSP00000346839,9606.ENSP00000362924,9606.ENSP00000369071,9606.ENSP00000379350,9606.ENSP00000419425
GO:1905521	Regulation of macrophage migration	1.32	0.0027	4	THBS1,CD81,EMILIN1,CD9	9606.ENSP00000260356,9606.ENSP00000263645,9606.ENSP00000369677,9606.ENSP00000371958
GO:0002682	Regulation of immune system process	0.52	2.48e-05	23	COL1A1,VTN,LTF,APOA1,HIST1H4F,C3,KRT1,APOE,THBS1,C9,CD81,COL1A2,F2,A2M,FBN1,ACTB,RAP1A,GSN,HSPA1B,EMILIN1,CD9,ITGB1,C4A	9606.ENSP00000225964,9606.ENSP00000226218,9606.ENSP00000231751,9606.ENSP00000236850,9606.ENSP00000244537,9606.ENSP00000245907,9606.ENSP00000252244,9606.ENSP00000252486,9606.ENSP00000260356,9606.ENSP00000263408,9606.ENSP00000263645,9606.ENSP00000297268,9606.ENSP00000308541,9606.ENSP00000323929,9606.ENSP00000325527,9606.ENSP00000349960,9606.ENSP00000358723,9606.ENSP00000362924,9606.ENSP00000364801,…
GO:0001817	Regulation of cytokine production	0.55	0.0061	12	GAPDH,LTF,APOA1,C3,THBS1,CD81,F2,SERPINF2,FBLN1,FN1,HSPA1B,POSTN	9606.ENSP00000229239,9606.ENSP00000231751,9606.ENSP00000236850,9606.ENSP00000245907,9606.ENSP00000260356,9606.ENSP00000263645,9606.ENSP00000308541,9606.ENSP00000321853,9606.ENSP00000331544,9606.ENSP00000346839,9606.ENSP00000364801,9606.ENSP00000369071
GO:0006909	Phagocytosis	0.86	0.0027	7	MYH9,THBS1,MFGE8,PTX3,ACTB,GSN,ITGB1	9606.ENSP00000216181,9606.ENSP00000260356,9606.ENSP00000268150,9606.ENSP00000295927,9606.ENSP00000349960,9606.ENSP00000362924,9606.ENSP00000379350
GO:0002446	Neutrophil mediated immunity	0.82	1.39e-06	15	VCL,LTF,C3,KRT1,PTX3,F2,PKM,HBB,TUBB,ANXA2,RAP1A,GSN,HSPA1B,AHSG,PPIA	9606.ENSP00000211998,9606.ENSP00000231751,9606.ENSP00000245907,9606.ENSP00000252244,9606.ENSP00000295927,9606.ENSP00000308541,9606.ENSP00000320171,9606.ENSP00000333994,9606.ENSP00000339001,9606.ENSP00000346032,9606.ENSP00000358723,9606.ENSP00000362924,9606.ENSP00000364801,9606.ENSP00000393887,9606.ENSP00000419425
GO:0043312	Neutrophil degranulation	0.8	6.39e-06	14	VCL,LTF,C3,KRT1,PTX3,PKM,HBB,TUBB,ANXA2,RAP1A,GSN,HSPA1B,AHSG,PPIA	9606.ENSP00000211998,9606.ENSP00000231751,9606.ENSP00000245907,9606.ENSP00000252244,9606.ENSP00000295927,9606.ENSP00000320171,9606.ENSP00000333994,9606.ENSP00000339001,9606.ENSP00000346032,9606.ENSP00000358723,9606.ENSP00000362924,9606.ENSP00000364801,9606.ENSP00000393887,9606.ENSP00000419425
GO:0050900	Leukocyte migration	0.8	0.00095	9	MYH9,COL1A1,APOB,COL1A2,F2,PLG,FN1,ITGB1,PPIA	9606.ENSP00000216181,9606.ENSP00000225964,9606.ENSP00000233242,9606.ENSP00000297268,9606.ENSP00000308541,9606.ENSP00000308938,9606.ENSP00000346839,9606.ENSP00000379350,9606.ENSP00000419425
GO:0002443	Leukocyte mediated immunity	0.79	1.6e-07	18	VCL,LTF,C3,KRT1,C9,CD81,PTX3,F2,PKM,HBB,TUBB,ANXA2,RAP1A,GSN,HSPA1B,AHSG,C4A,PPIA	9606.ENSP00000211998,9606.ENSP00000231751,9606.ENSP00000245907,9606.ENSP00000252244,9606.ENSP00000263408,9606.ENSP00000263645,9606.ENSP00000295927,9606.ENSP00000308541,9606.ENSP00000320171,9606.ENSP00000333994,9606.ENSP00000339001,9606.ENSP00000346032,9606.ENSP00000358723,9606.ENSP00000362924,9606.ENSP00000364801,9606.ENSP00000393887,9606.ENSP00000396688,9606.ENSP00000419425
GO:0045321	Leukocyte activation	0.6	9e-05	17	VCL,MYH9,LTF,C3,KRT1,CD81,PTX3,PKM,HBB,TUBB,ANXA2,RAP1A,GSN,HSPA1B,ITGB1,AHSG,PPIA	9606.ENSP00000211998,9606.ENSP00000216181,9606.ENSP00000231751,9606.ENSP00000245907,9606.ENSP00000252244,9606.ENSP00000263645,9606.ENSP00000295927,9606.ENSP00000320171,9606.ENSP00000333994,9606.ENSP00000339001,9606.ENSP00000346032,9606.ENSP00000358723,9606.ENSP00000362924,9606.ENSP00000364801,9606.ENSP00000379350,9606.ENSP00000393887,9606.ENSP00000419425
GO:0045087	Innate immune response	0.54	0.0135	11	GAPDH,LTF,C3,KRT1,C9,PTX3,TUBB,APOA4,DMBT1,GSN,C4A	9606.ENSP00000229239,9606.ENSP00000231751,9606.ENSP00000245907,9606.ENSP00000252244,9606.ENSP00000263408,9606.ENSP00000295927,9606.ENSP00000339001,9606.ENSP00000350425,9606.ENSP00000357905,9606.ENSP00000362924,9606.ENSP00000396688
GO:0006954	Inflammatory response	0.63	0.0055	10	C3,THBS1,ITIH4,PTX3,F2,SERPINF2,FN1,HSPG2,AHSG,C4A	9606.ENSP00000245907,9606.ENSP00000260356,9606.ENSP00000266041,9606.ENSP00000295927,9606.ENSP00000308541,9606.ENSP00000321853,9606.ENSP00000346839,9606.ENSP00000363827,9606.ENSP00000393887,9606.ENSP00000396688
GO:0002376	Immune system process	0.44	9.37e-06	31	VCL,MYH9,COL1A1,VTN,GAPDH,LTF,APOB,C3,KRT1,THBS1,C9,CD81,PTX3,COL1A2,F2,PLG,PKM,HBB,TUBB,ANXA2,FN1,ACTB,APOA4,DMBT1,RAP1A,GSN,HSPA1B,ITGB1,AHSG,C4A,PPIA	9606.ENSP00000211998,9606.ENSP00000216181,9606.ENSP00000225964,9606.ENSP00000226218,9606.ENSP00000229239,9606.ENSP00000231751,9606.ENSP00000233242,9606.ENSP00000245907,9606.ENSP00000252244,9606.ENSP00000260356,9606.ENSP00000263408,9606.ENSP00000263645,9606.ENSP00000295927,9606.ENSP00000297268,9606.ENSP00000308541,9606.ENSP00000308938,9606.ENSP00000320171,9606.ENSP00000333994,9606.ENSP00000339001,…
GO:0006955	Immune response	0.5	5.1e-05	23	VCL,VTN,GAPDH,LTF,C3,KRT1,THBS1,C9,CD81,PTX3,F2,PKM,HBB,TUBB,ANXA2,APOA4,DMBT1,RAP1A,GSN,HSPA1B,AHSG,C4A,PPIA	9606.ENSP00000211998,9606.ENSP00000226218,9606.ENSP00000229239,9606.ENSP00000231751,9606.ENSP00000245907,9606.ENSP00000252244,9606.ENSP00000260356,9606.ENSP00000263408,9606.ENSP00000263645,9606.ENSP00000295927,9606.ENSP00000308541,9606.ENSP00000320171,9606.ENSP00000333994,9606.ENSP00000339001,9606.ENSP00000346032,9606.ENSP00000350425,9606.ENSP00000357905,9606.ENSP00000358723,9606.ENSP00000362924,…
GO:0002252	Immune effector process	0.66	2.01e-06	20	VCL,LTF,C3,KRT1,C9,CD81,PTX3,F2,PKM,HBB,TUBB,ANXA2,ACTB,DMBT1,RAP1A,GSN,HSPA1B,AHSG,C4A,PPIA	9606.ENSP00000211998,9606.ENSP00000231751,9606.ENSP00000245907,9606.ENSP00000252244,9606.ENSP00000263408,9606.ENSP00000263645,9606.ENSP00000295927,9606.ENSP00000308541,9606.ENSP00000320171,9606.ENSP00000333994,9606.ENSP00000339001,9606.ENSP00000346032,9606.ENSP00000349960,9606.ENSP00000357905,9606.ENSP00000358723,9606.ENSP00000362924,9606.ENSP00000364801,9606.ENSP00000393887,9606.ENSP00000396688,…
GO:0006959	Humoral immune response	0.86	0.00039	9	GAPDH,LTF,C3,KRT1,C9,CD81,F2,DMBT1,C4A	9606.ENSP00000229239,9606.ENSP00000231751,9606.ENSP00000245907,9606.ENSP00000252244,9606.ENSP00000263408,9606.ENSP00000263645,9606.ENSP00000308541,9606.ENSP00000357905,9606.ENSP00000396688
GO:0030198	Extracellular matrix organization	1.26	6.32e-23	28	LAMB1,COL1A1,VTN,LAMC1,THBS1,NID1,VCAN,TNC,HAPLN1,COL6A3,PTX3,COL1A2,COL6A2,PLG,SERPINF2,A2M,COL12A1,FBN1,FBLN1,ANXA2,FN1,COL6A1,HSPG2,COL15A1,POSTN,EMILIN1,ITGB1,TGFBI	9606.ENSP00000222399,9606.ENSP00000225964,9606.ENSP00000226218,9606.ENSP00000258341,9606.ENSP00000260356,9606.ENSP00000264187,9606.ENSP00000265077,9606.ENSP00000265131,9606.ENSP00000274341,9606.ENSP00000295550,9606.ENSP00000295927,9606.ENSP00000297268,9606.ENSP00000300527,9606.ENSP00000308938,9606.ENSP00000321853,9606.ENSP00000323929,9606.ENSP00000325146,9606.ENSP00000325527,9606.ENSP00000331544,…
GO:0006897	Endocytosis	0.98	7.05e-11	19	MYH9,VTN,APOB,APOA1,HBA2,APOE,THBS1,LGALS3BP,CD81,MFGE8,ALB,HBB,ACTB,DMBT1,GSN,HSPG2,CD9,ITGB1,AHSG	9606.ENSP00000216181,9606.ENSP00000226218,9606.ENSP00000233242,9606.ENSP00000236850,9606.ENSP00000251595,9606.ENSP00000252486,9606.ENSP00000260356,9606.ENSP00000262776,9606.ENSP00000263645,9606.ENSP00000268150,9606.ENSP00000295897,9606.ENSP00000333994,9606.ENSP00000349960,9606.ENSP00000357905,9606.ENSP00000362924,9606.ENSP00000363827,9606.ENSP00000371958,9606.ENSP00000379350,9606.ENSP00000393887
GO:0072359	Circulatory system development	0.63	4.35e-05	17	MYH9,COL1A1,APOB,APOE,THBS1,MFGE8,COL1A2,PLG,SERPINF2,FBN1,ANXA2,FN1,HSPG2,COL15A1,EMILIN1,ITGB1,TGFBI	9606.ENSP00000216181,9606.ENSP00000225964,9606.ENSP00000233242,9606.ENSP00000252486,9606.ENSP00000260356,9606.ENSP00000268150,9606.ENSP00000297268,9606.ENSP00000308938,9606.ENSP00000321853,9606.ENSP00000325527,9606.ENSP00000346032,9606.ENSP00000346839,9606.ENSP00000363827,9606.ENSP00000364140,9606.ENSP00000369677,9606.ENSP00000379350,9606.ENSP00000416330
GO:0016477	Cell migration	0.65	1.35e-05	18	MYH9,LAMB1,COL1A1,VTN,APOB,APOA1,LAMC1,THBS1,VCAN,COL1A2,F2,PLG,KRT2,FN1,EMILIN1,CD9,ITGB1,PPIA	9606.ENSP00000216181,9606.ENSP00000222399,9606.ENSP00000225964,9606.ENSP00000226218,9606.ENSP00000233242,9606.ENSP00000236850,9606.ENSP00000258341,9606.ENSP00000260356,9606.ENSP00000265077,9606.ENSP00000297268,9606.ENSP00000308541,9606.ENSP00000308938,9606.ENSP00000310861,9606.ENSP00000346839,9606.ENSP00000369677,9606.ENSP00000371958,9606.ENSP00000379350,9606.ENSP00000419425
GO:0007155	Cell adhesion	0.88	2.09e-16	32	VCL,MYH9,LAMB1,VTN,NT5E,LAMC1,THBS1,LGALS3BP,NID1,VCAN,TNC,MFGE8,HAPLN1,COL6A3,EDIL3,COL6A2,TLN1,COL12A1,FBN1,HBB,ANXA2,FN1,ACTB,APOA4,COL6A1,THBS2,COL15A1,POSTN,EMILIN1,CD9,ITGB1,TGFBI	9606.ENSP00000211998,9606.ENSP00000216181,9606.ENSP00000222399,9606.ENSP00000226218,9606.ENSP00000257770,9606.ENSP00000258341,9606.ENSP00000260356,9606.ENSP00000262776,9606.ENSP00000264187,9606.ENSP00000265077,9606.ENSP00000265131,9606.ENSP00000268150,9606.ENSP00000274341,9606.ENSP00000295550,9606.ENSP00000296591,9606.ENSP00000300527,9606.ENSP00000316029,9606.ENSP00000325146,9606.ENSP00000325527,…
GO:0001525	Angiogenesis	0.8	0.00094	9	MYH9,THBS1,MFGE8,ANXA2,FN1,HSPG2,COL15A1,ITGB1,TGFBI	9606.ENSP00000216181,9606.ENSP00000260356,9606.ENSP00000268150,9606.ENSP00000346032,9606.ENSP00000346839,9606.ENSP00000363827,9606.ENSP00000364140,9606.ENSP00000379350,9606.ENSP00000416330

## Sheet: Biopsy 3 proteins BP
Table S4. Proteins of MSC-EVs from Biopsy 3 associated with each biological process
#term ID	term description	strength	false discovery rate	nº proteins implicated	matching proteins in your network (labels)	matching proteins in your network (IDs)
GO:0042060	Wound healing	0.98	1.54e-12	22	COL1A1,TNC,COL1A2,COL3A1,F2,PLG,TLN1,A2M,FBLN1,HBB,FGG,FN1,ACTB,F5,FLNA,CD9,CD59,WNT5B,CD151,CD44,SERPINE2,ITGB3	9606.ENSP00000225964,9606.ENSP00000265131,9606.ENSP00000297268,9606.ENSP00000304408,9606.ENSP00000308541,9606.ENSP00000308938,9606.ENSP00000316029,9606.ENSP00000323929,9606.ENSP00000331544,9606.ENSP00000333994,9606.ENSP00000336829,9606.ENSP00000346839,9606.ENSP00000349960,9606.ENSP00000356771,9606.ENSP00000358866,9606.ENSP00000371958,9606.ENSP00000379191,9606.ENSP00000380379,9606.ENSP00000380565,…
GO:0016192	Vesicle-mediated transport	0.61	1.25e-11	38	VTN,APOB,APOA1,C3,RAP1B,HBA2,APOE,THBS1,LGALS3BP,CD81,RAB7A,MFGE8,ALB,PTX3,F2,PLG,CLU,TLN1,PKM,SERPINF2,A2M,HBB,FGG,FN1,ACTB,F5,FLNA,GSN,HSPG2,CD9,CD59,ITGB1,TF,AHSG,CD44,ITIH3,HSPA8,ITGB3	9606.ENSP00000226218,9606.ENSP00000233242,9606.ENSP00000236850,9606.ENSP00000245907,9606.ENSP00000250559,9606.ENSP00000251595,9606.ENSP00000252486,9606.ENSP00000260356,9606.ENSP00000262776,9606.ENSP00000263645,9606.ENSP00000265062,9606.ENSP00000268150,9606.ENSP00000295897,9606.ENSP00000295927,9606.ENSP00000308541,9606.ENSP00000308938,9606.ENSP00000315130,9606.ENSP00000316029,9606.ENSP00000320171,…
GO:0042246	Tissue regeneration	1.26	0.00011	6	CD81,PLG,PKM,GSN,POSTN,CD9	9606.ENSP00000263645,9606.ENSP00000308938,9606.ENSP00000320171,9606.ENSP00000362924,9606.ENSP00000369071,9606.ENSP00000371958
GO:0006950	Response to stress	0.41	1.25e-08	47	LGALS1,COL1A1,GAPDH,APOA1,C3,HBA2,APOE,THBS1,LGALS3BP,C9,TNC,ALB,PTX3,COL1A2,COL3A1,F2,PLG,CLU,TLN1,PKM,SERPINF2,A2M,FBLN1,HBB,FGG,FN1,ACTB,APOA4,F5,FLNA,GSN,HSPG2,POSTN,CD9,MT1X,CD59,ITGB1,WNT5B,CD151,TF,AHSG,C4A,CD44,SERPINE2,HSPA8,VIM,ITGB3	9606.ENSP00000215909,9606.ENSP00000225964,9606.ENSP00000229239,9606.ENSP00000236850,9606.ENSP00000245907,9606.ENSP00000251595,9606.ENSP00000252486,9606.ENSP00000260356,9606.ENSP00000262776,9606.ENSP00000263408,9606.ENSP00000265131,9606.ENSP00000295897,9606.ENSP00000295927,9606.ENSP00000297268,9606.ENSP00000304408,9606.ENSP00000308541,9606.ENSP00000308938,9606.ENSP00000315130,9606.ENSP00000316029,…
GO:0034097	Response to cytokine	0.47	0.0023	17	PCOLCE,COL1A1,GAPDH,APOB,RAP1B,THBS1,COL1A2,COL3A1,FGG,FN1,GSN,POSTN,MT1X,ITGB1,CD44,HSPA8,VIM	9606.ENSP00000223061,9606.ENSP00000225964,9606.ENSP00000229239,9606.ENSP00000233242,9606.ENSP00000250559,9606.ENSP00000260356,9606.ENSP00000297268,9606.ENSP00000304408,9606.ENSP00000336829,9606.ENSP00000346839,9606.ENSP00000362924,9606.ENSP00000369071,9606.ENSP00000377995,9606.ENSP00000379350,9606.ENSP00000398632,9606.ENSP00000432083,9606.ENSP00000446007
GO:1905521	Regulation of macrophage migration	1.26	0.0035	4	THBS1,CD81,EMILIN1,CD9	9606.ENSP00000260356,9606.ENSP00000263645,9606.ENSP00000369677,9606.ENSP00000371958
GO:0002682	Regulation of immune system process	0.52	4.96e-06	26	LGALS1,COL1A1,VTN,APOA1,C3,APOE,THBS1,C9,CD81,COL1A2,COL3A1,F2,CLU,A2M,FBN1,RFTN1,ACTB,HTRA1,GSN,EMILIN1,CD99,CD9,CD59,ITGB1,C4A,GREM1	9606.ENSP00000215909,9606.ENSP00000225964,9606.ENSP00000226218,9606.ENSP00000236850,9606.ENSP00000245907,9606.ENSP00000252486,9606.ENSP00000260356,9606.ENSP00000263408,9606.ENSP00000263645,9606.ENSP00000297268,9606.ENSP00000304408,9606.ENSP00000308541,9606.ENSP00000315130,9606.ENSP00000323929,9606.ENSP00000325527,9606.ENSP00000334153,9606.ENSP00000349960,9606.ENSP00000357980,9606.ENSP00000362924,…
GO:0001817	Regulation of cytokine production	0.56	0.0015	14	GAPDH,APOA1,C3,THBS1,CD81,F2,HEG1,CLU,SERPINF2,FBLN1,BSG,FN1,POSTN,CCBE1	9606.ENSP00000229239,9606.ENSP00000236850,9606.ENSP00000245907,9606.ENSP00000260356,9606.ENSP00000263645,9606.ENSP00000308541,9606.ENSP00000311502,9606.ENSP00000315130,9606.ENSP00000321853,9606.ENSP00000331544,9606.ENSP00000333769,9606.ENSP00000346839,9606.ENSP00000369071,9606.ENSP00000404464
GO:0006909	Phagocytosis	0.86	0.00088	8	THBS1,RAB7A,MFGE8,PTX3,ACTB,GSN,ITGB1,ITGB3	9606.ENSP00000260356,9606.ENSP00000265062,9606.ENSP00000268150,9606.ENSP00000295927,9606.ENSP00000349960,9606.ENSP00000362924,9606.ENSP00000379350,9606.ENSP00000452786
GO:0002446	Neutrophil mediated immunity	0.67	0.00065	12	C3,RAP1B,RAB7A,PTX3,F2,PKM,HBB,GSN,CD59,AHSG,CD44,HSPA8	9606.ENSP00000245907,9606.ENSP00000250559,9606.ENSP00000265062,9606.ENSP00000295927,9606.ENSP00000308541,9606.ENSP00000320171,9606.ENSP00000333994,9606.ENSP00000362924,9606.ENSP00000379191,9606.ENSP00000393887,9606.ENSP00000398632,9606.ENSP00000432083
GO:0043312	Neutrophil degranulation	0.64	0.0021	11	C3,RAP1B,RAB7A,PTX3,PKM,HBB,GSN,CD59,AHSG,CD44,HSPA8	9606.ENSP00000245907,9606.ENSP00000250559,9606.ENSP00000265062,9606.ENSP00000295927,9606.ENSP00000320171,9606.ENSP00000333994,9606.ENSP00000362924,9606.ENSP00000379191,9606.ENSP00000393887,9606.ENSP00000398632,9606.ENSP00000432083
GO:0050900	Leukocyte migration	0.9	1.81e-06	13	ITGA3,COL1A1,APOB,GPC1,COL1A2,F2,PLG,BSG,FN1,CD99,ITGB1,CD44,ITGB3	9606.ENSP00000007722,9606.ENSP00000225964,9606.ENSP00000233242,9606.ENSP00000264039,9606.ENSP00000297268,9606.ENSP00000308541,9606.ENSP00000308938,9606.ENSP00000333769,9606.ENSP00000346839,9606.ENSP00000370588,9606.ENSP00000379350,9606.ENSP00000398632,9606.ENSP00000452786
GO:0002443	Leukocyte mediated immunity	0.71	4.43e-06	17	C3,RAP1B,C9,CD81,RAB7A,PTX3,F2,CLU,PKM,HBB,RFTN1,GSN,CD59,AHSG,C4A,CD44,HSPA8	9606.ENSP00000245907,9606.ENSP00000250559,9606.ENSP00000263408,9606.ENSP00000263645,9606.ENSP00000265062,9606.ENSP00000295927,9606.ENSP00000308541,9606.ENSP00000315130,9606.ENSP00000320171,9606.ENSP00000333994,9606.ENSP00000334153,9606.ENSP00000362924,9606.ENSP00000379191,9606.ENSP00000393887,9606.ENSP00000396688,9606.ENSP00000398632,9606.ENSP00000432083
GO:0045321	Leukocyte activation	0.52	0.0013	16	LGALS1,C3,RAP1B,CD81,RAB7A,PTX3,CLU,PKM,HBB,GSN,CD59,ITGB1,CD151,AHSG,CD44,HSPA8	9606.ENSP00000215909,9606.ENSP00000245907,9606.ENSP00000250559,9606.ENSP00000263645,9606.ENSP00000265062,9606.ENSP00000295927,9606.ENSP00000315130,9606.ENSP00000320171,9606.ENSP00000333994,9606.ENSP00000362924,9606.ENSP00000379191,9606.ENSP00000379350,9606.ENSP00000380565,9606.ENSP00000393887,9606.ENSP00000398632,9606.ENSP00000432083
GO:0006954	Inflammatory response	0.61	0.0033	11	C3,THBS1,PTX3,F2,CLU,SERPINF2,FN1,HSPG2,AHSG,C4A,CD44	9606.ENSP00000245907,9606.ENSP00000260356,9606.ENSP00000295927,9606.ENSP00000308541,9606.ENSP00000315130,9606.ENSP00000321853,9606.ENSP00000346839,9606.ENSP00000363827,9606.ENSP00000393887,9606.ENSP00000396688,9606.ENSP00000398632
GO:0002376	Immune system process	0.48	1.56e-08	39	ITGA3,LGALS1,COL1A1,VTN,GAPDH,APOB,C3,RAP1B,THBS1,C9,CD81,GPC1,RAB7A,PTX3,COL1A2,ALCAM,F2,PLG,CLU,PKM,BSG,HBB,RFTN1,FN1,ACTB,APOA4,FLNA,GSN,CD99,CD59,ITGB1,CD151,TF,AHSG,C4A,CD44,HSPA8,VIM,ITGB3	9606.ENSP00000007722,9606.ENSP00000215909,9606.ENSP00000225964,9606.ENSP00000226218,9606.ENSP00000229239,9606.ENSP00000233242,9606.ENSP00000245907,9606.ENSP00000250559,9606.ENSP00000260356,9606.ENSP00000263408,9606.ENSP00000263645,9606.ENSP00000264039,9606.ENSP00000265062,9606.ENSP00000295927,9606.ENSP00000297268,9606.ENSP00000305988,9606.ENSP00000308541,9606.ENSP00000308938,9606.ENSP00000315130,…
GO:0006955	Immune response	0.46	0.00013	24	LGALS1,VTN,GAPDH,C3,RAP1B,THBS1,C9,CD81,RAB7A,PTX3,ALCAM,F2,CLU,PKM,HBB,RFTN1,APOA4,GSN,CD59,AHSG,C4A,CD44,HSPA8,VIM	9606.ENSP00000215909,9606.ENSP00000226218,9606.ENSP00000229239,9606.ENSP00000245907,9606.ENSP00000250559,9606.ENSP00000260356,9606.ENSP00000263408,9606.ENSP00000263645,9606.ENSP00000265062,9606.ENSP00000295927,9606.ENSP00000305988,9606.ENSP00000308541,9606.ENSP00000315130,9606.ENSP00000320171,9606.ENSP00000333994,9606.ENSP00000334153,9606.ENSP00000350425,9606.ENSP00000362924,9606.ENSP00000379191,…
GO:0002252	Immune effector process	0.6	1.26e-05	20	LGALS1,C3,RAP1B,C9,CD81,RAB7A,PTX3,F2,CLU,PKM,HBB,RFTN1,ACTB,FLNA,GSN,CD59,AHSG,C4A,CD44,HSPA8	9606.ENSP00000215909,9606.ENSP00000245907,9606.ENSP00000250559,9606.ENSP00000263408,9606.ENSP00000263645,9606.ENSP00000265062,9606.ENSP00000295927,9606.ENSP00000308541,9606.ENSP00000315130,9606.ENSP00000320171,9606.ENSP00000333994,9606.ENSP00000334153,9606.ENSP00000349960,9606.ENSP00000358866,9606.ENSP00000362924,9606.ENSP00000379191,9606.ENSP00000393887,9606.ENSP00000396688,9606.ENSP00000398632,…
GO:0006959	Humoral immune response	0.69	0.0177	7	GAPDH,C3,C9,CD81,F2,CLU,C4A	9606.ENSP00000229239,9606.ENSP00000245907,9606.ENSP00000263408,9606.ENSP00000263645,9606.ENSP00000308541,9606.ENSP00000315130,9606.ENSP00000396688
GO:0030198	Extracellular matrix organization	1.3	1.12e-30	35	ITGA3,LAMB1,COL1A1,VTN,LAMA4,LAMC1,THBS1,VCAN,TNC,COL6A3,PTX3,COL1A2,COL6A2,COL3A1,PLG,SERPINF2,A2M,COL12A1,FBN1,FBLN1,BSG,FGG,FN1,COL6A1,HTRA1,HSPG2,POSTN,EMILIN1,ITGB1,CD44,LAMA2,TGFBI,FBN2,ITGB3,GREM1	9606.ENSP00000007722,9606.ENSP00000222399,9606.ENSP00000225964,9606.ENSP00000226218,9606.ENSP00000230538,9606.ENSP00000258341,9606.ENSP00000260356,9606.ENSP00000265077,9606.ENSP00000265131,9606.ENSP00000295550,9606.ENSP00000295927,9606.ENSP00000297268,9606.ENSP00000300527,9606.ENSP00000304408,9606.ENSP00000308938,9606.ENSP00000321853,9606.ENSP00000323929,9606.ENSP00000325146,9606.ENSP00000325527,…
GO:0006897	Endocytosis	0.9	4.73e-09	18	VTN,APOB,APOA1,HBA2,APOE,THBS1,LGALS3BP,CD81,RAB7A,MFGE8,ALB,HBB,ACTB,GSN,HSPG2,CD9,ITGB1,AHSG	9606.ENSP00000226218,9606.ENSP00000233242,9606.ENSP00000236850,9606.ENSP00000251595,9606.ENSP00000252486,9606.ENSP00000260356,9606.ENSP00000262776,9606.ENSP00000263645,9606.ENSP00000265062,9606.ENSP00000268150,9606.ENSP00000295897,9606.ENSP00000333994,9606.ENSP00000349960,9606.ENSP00000362924,9606.ENSP00000363827,9606.ENSP00000371958,9606.ENSP00000379350,9606.ENSP00000393887
GO:0072359	Circulatory system development	0.66	6.88e-07	21	ITGA3,COL1A1,APOB,APOE,THBS1,MFGE8,COL1A2,COL3A1,PLG,HEG1,SERPINF2,FBN1,FN1,HSPG2,EMILIN1,ITGB1,SVEP1,CCBE1,TGFBI,ITGB3,GREM1	9606.ENSP00000007722,9606.ENSP00000225964,9606.ENSP00000233242,9606.ENSP00000252486,9606.ENSP00000260356,9606.ENSP00000268150,9606.ENSP00000297268,9606.ENSP00000304408,9606.ENSP00000308938,9606.ENSP00000311502,9606.ENSP00000321853,9606.ENSP00000325527,9606.ENSP00000346839,9606.ENSP00000363827,9606.ENSP00000369677,9606.ENSP00000379350,9606.ENSP00000384917,9606.ENSP00000404464,9606.ENSP00000416330,…
GO:0016477	Cell migration	0.71	9.51e-09	24	ITGA3,LAMB1,COL1A1,VTN,APOB,APOA1,LAMC1,THBS1,GPC1,VCAN,COL1A2,F2,PLG,BSG,FN1,FLNA,EMILIN1,CD99,CD9,ITGB1,CD151,CD44,ITGB3,GREM1	9606.ENSP00000007722,9606.ENSP00000222399,9606.ENSP00000225964,9606.ENSP00000226218,9606.ENSP00000233242,9606.ENSP00000236850,9606.ENSP00000258341,9606.ENSP00000260356,9606.ENSP00000264039,9606.ENSP00000265077,9606.ENSP00000297268,9606.ENSP00000308541,9606.ENSP00000308938,9606.ENSP00000333769,9606.ENSP00000346839,9606.ENSP00000358866,9606.ENSP00000369677,9606.ENSP00000370588,9606.ENSP00000371958,…
GO:0007155	Cell adhesion	0.9	1.86e-20	38	ITGA3,LAMB1,VTN,LAMA4,NT5E,LAMC1,THBS1,LGALS3BP,VCAN,TNC,MFGE8,COL6A3,EDIL3,COL6A2,COL3A1,ALCAM,TLN1,COL12A1,FBN1,BSG,HBB,FGG,FN1,ACTB,APOA4,COL6A1,FLNA,POSTN,EMILIN1,CD99,CD9,ITGB1,CD151,SVEP1,CD44,LAMA2,TGFBI,ITGB3	9606.ENSP00000007722,9606.ENSP00000222399,9606.ENSP00000226218,9606.ENSP00000230538,9606.ENSP00000257770,9606.ENSP00000258341,9606.ENSP00000260356,9606.ENSP00000262776,9606.ENSP00000265077,9606.ENSP00000265131,9606.ENSP00000268150,9606.ENSP00000295550,9606.ENSP00000296591,9606.ENSP00000300527,9606.ENSP00000304408,9606.ENSP00000305988,9606.ENSP00000316029,9606.ENSP00000325146,9606.ENSP00000325527,…
GO:0001525	Angiogenesis	0.74	0.002	9	THBS1,MFGE8,FN1,HSPG2,ITGB1,CCBE1,TGFBI,ITGB3,GREM1	9606.ENSP00000260356,9606.ENSP00000268150,9606.ENSP00000346839,9606.ENSP00000363827,9606.ENSP00000379350,9606.ENSP00000404464,9606.ENSP00000416330,9606.ENSP00000452786,9606.ENSP00000478319
